# Supplementary material for: A dinuclear copper complex: bis­(μ-4-amino­benzoato)bis­[aqua(1,10-phenanthroline)copper(II)] dichloride bis(4-amino­benzoic acid) dihydrate
Source: Acta Crystallogr Sect E Struct Rep Online. 2008 Jul 31;64(Pt 8):m1086. doi: 10.1107/S1600536808023647 (PMC2961994; doi:10.1107/S1600536808023647)
Supplement: Supplementary file 2 [file e-64-m1086-Isup2.hkl]

# 
# h,k,l, Fc-squared, Fo-squared, sigma(Fo-squared) and status flag 
# 
data_I
_shelx_title ' B in C2/c' 
_shelx_refln_list_code          4 
_shelx_F_calc_maximum      977.76 
_exptl_crystal_F_000      2416.00 
_reflns_d_resolution_high  0.8255 
 
loop_ 
 _symmetry_equiv_pos_as_xyz 
 'x, y, z' 
 '-x, y, -z+1/2' 
 'x+1/2, y+1/2, z' 
 '-x+1/2, y+1/2, -z+1/2' 
 '-x, -y, -z' 
 'x, -y, z-1/2' 
 '-x+1/2, -y+1/2, -z' 
 'x+1/2, -y+1/2, z-1/2' 
 
_cell_length_a    25.7481 
_cell_length_b    10.0988 
_cell_length_c    20.9156 
_cell_angle_alpha  90.000 
_cell_angle_beta  110.307 
_cell_angle_gamma  90.000 
 
_shelx_F_squared_multiplier     1.000 
 
loop_ 
 _refln_index_h 
 _refln_index_k 
 _refln_index_l 
 _refln_F_squared_calc 
 _refln_F_squared_meas 
 _refln_F_squared_sigma 
 _refln_observed_status 
   4   0   0    33490.52    39790.50    449.94 o 
   6   0   0     5273.98     5012.58     98.13 o 
   8   0   0     5573.71     5152.85    111.27 o 
  10   0   0      404.93      318.59     38.03 o 
  12   0   0     8369.99     8514.99    254.25 o 
  14   0   0      353.48      321.53     87.31 o 
  16   0   0     2074.13     2097.72     99.94 o 
  18   0   0     2774.14     2756.55    122.37 o 
  20   0   0     8894.53     9665.59    311.70 o 
  22   0   0       21.38       47.03     53.40 o 
  24   0   0     5687.85     5462.10    197.28 o 
  26   0   0     1944.82     1982.26    137.51 o 
  28   0   0      714.15      742.42    106.99 o 
   3   1   0    95894.34    94527.42    714.39 o 
   5   1   0    11902.69    12403.88    123.90 o 
   7   1   0      497.82      730.18     29.01 o 
   9   1   0     3184.28     3701.98     68.86 o 
  11   1   0      615.03      454.22     30.98 o 
  13   1   0      256.85      224.80     28.59 o 
  15   1   0      922.85     1035.77     51.57 o 
  17   1   0        5.43        5.22     23.96 o 
  19   1   0     3229.76     3206.71    114.40 o 
  21   1   0     1653.74     1665.83     78.04 o 
  23   1   0    10936.54    10349.42    191.49 o 
  25   1   0     1282.20     1238.99     79.90 o 
  27   1   0      634.44      608.79     67.81 o 
  29   1   0     1456.41     1711.57    100.93 o 
   0   2   0      371.08      150.52     12.68 o 
   2   2   0       71.32       97.63     10.10 o 
   4   2   0   112750.41   108212.84    660.76 o 
   6   2   0     2224.35     1802.37     31.85 o 
   8   2   0      318.16      138.07     12.80 o 
  10   2   0    12794.27    12944.45    113.89 o 
  12   2   0      246.12      248.70     26.49 o 
  14   2   0      179.48      185.85     21.93 o 
  16   2   0     3300.67     3239.41     96.97 o 
  18   2   0     1141.05     1013.23     58.68 o 
  20   2   0     8005.29     7991.20    155.34 o 
  22   2   0     3290.07     3078.84    103.62 o 
  24   2   0     3994.69     4041.48    138.37 o 
  26   2   0     2737.85     2549.10    107.74 o 
  28   2   0     2007.54     2139.56    107.34 o 
   1   3   0       98.03      237.21     13.91 o 
   3   3   0      350.91      476.41     18.80 o 
   5   3   0    23113.51    22008.59    166.22 o 
   7   3   0    18300.33    17471.10    143.09 o 
   9   3   0    34972.36    36084.97    259.78 o 
  11   3   0     3135.31     3326.90     56.45 o 
  13   3   0     5628.48     5683.94    119.10 o 
  15   3   0     1206.22     1156.22     55.84 o 
  17   3   0     1657.94     1872.92     93.64 o 
  19   3   0       13.36       -4.57     28.73 o 
  21   3   0      420.79      362.49     49.49 o 
  23   3   0      401.80      252.39     53.95 o 
  25   3   0     1453.54     1522.23     88.40 o 
  27   3   0     4002.07     3565.34    128.18 o 
   0   4   0      156.85      199.10     22.34 o 
   2   4   0     5977.19     5880.01     81.30 o 
   4   4   0     9960.90     9652.06     96.29 o 
   6   4   0    29192.37    32464.54    239.68 o 
   8   4   0    98233.66   102538.59    655.26 o 
  10   4   0       65.48       61.00     17.38 o 
  12   4   0     1712.15     1744.12     46.45 o 
  14   4   0     2025.11     2086.37     71.12 o 
  16   4   0     6356.89     6050.43    124.51 o 
  18   4   0     1761.51     1960.07     81.23 o 
  20   4   0      651.21      585.32     56.57 o 
  22   4   0      157.07      245.40     48.32 o 
  24   4   0       68.86       53.83     43.39 o 
  26   4   0     2297.37     2205.71    106.25 o 
   1   5   0    14115.12    15955.34    141.93 o 
   3   5   0     3980.61     4222.45     63.35 o 
   5   5   0     1330.39     1549.92     40.74 o 
   7   5   0       76.48       45.51     16.52 o 
   9   5   0    11676.58    11320.09    121.82 o 
  11   5   0     1359.76     1174.17     42.25 o 
  13   5   0     1032.35      920.31     38.66 o 
  15   5   0      478.04      359.48     35.83 o 
  17   5   0      754.82      931.88     70.37 o 
  19   5   0      479.13      529.49     53.95 o 
  21   5   0     1653.98     1666.08     84.39 o 
  23   5   0      563.97      615.01     64.84 o 
  25   5   0        5.29      -44.87     41.70 o 
   0   6   0      896.49      824.64     47.02 o 
   2   6   0      108.34      110.44     19.55 o 
   4   6   0       31.30       29.01     17.21 o 
   6   6   0      219.12      244.58     24.43 o 
   8   6   0       91.21      100.88     22.59 o 
  10   6   0     1233.17     1268.79     44.91 o 
  12   6   0     1198.82     1256.16     51.14 o 
  14   6   0      585.98      463.37     39.90 o 
  16   6   0        0.12      -34.36     29.82 o 
  18   6   0        0.48       14.45     36.16 o 
  20   6   0        1.00       19.55     39.20 o 
  22   6   0      325.81      293.98     53.14 o 
  24   6   0        8.39       27.74     45.51 o 
   1   7   0      132.79      158.11     24.26 o 
   3   7   0     3317.30     3411.29    104.56 o 
   5   7   0       23.14       22.44     20.43 o 
   7   7   0        4.90      -26.23     18.43 o 
   9   7   0      639.07      536.31     36.16 o 
  11   7   0        1.18       14.68     23.00 o 
  13   7   0     1086.14     1131.65     48.79 o 
  15   7   0      382.67      371.72     41.18 o 
  17   7   0      100.20       26.83     45.96 o 
  19   7   0       32.30       82.17     54.62 o 
  21   7   0      277.74      199.87     61.07 o 
  23   7   0       19.01       -7.71     76.88 o 
   0   8   0     1172.01     1330.57     89.17 o 
   2   8   0     2205.00     2250.20     78.47 o 
   4   8   0      363.96      298.07     45.06 o 
   6   8   0       36.62       13.11     27.91 o 
   8   8   0     2675.92     2444.81     72.49 o 
  10   8   0      572.68      572.35     52.09 o 
  12   8   0     3478.52     2963.59     82.64 o 
  14   8   0      192.02      252.47     46.29 o 
  16   8   0     4303.63     4012.38    237.45 o 
  18   8   0       83.84       66.16     52.99 o 
  20   8   0      340.25      297.27     70.81 o 
  22   8   0      136.99      125.51     60.33 o 
   1   9   0       75.13      152.26     47.22 o 
   3   9   0     1186.41     1181.31     64.63 o 
   5   9   0      235.80      299.03     42.88 o 
   7   9   0     5172.02     4836.78    118.67 o 
   9   9   0     2499.14     2468.32    123.15 o 
  11   9   0       16.24       17.49     36.70 o 
  13   9   0      690.08      671.75     59.02 o 
  15   9   0       15.75      -48.68     44.15 o 
  17   9   0      338.07      309.93     82.12 o 
  19   9   0       35.62      -15.42     68.38 o 
   0  10   0     1157.95     1165.92    102.04 o 
   2  10   0     1681.09     1660.60    111.88 o 
   4  10   0      936.44     1087.93     79.29 o 
   6  10   0      823.29      727.14     70.77 o 
   8  10   0     1424.15     1569.32     95.23 o 
  10  10   0       68.59      124.20     48.90 o 
  12  10   0      408.97      306.07     59.65 o 
  14  10   0        4.96      -12.65     59.55 o 
  16  10   0       69.43       80.53    107.67 o 
   1  11   0      641.03      660.42     90.39 o 
   3  11   0     1975.62     2040.87    135.72 o 
   5  11   0     2101.90     2154.10    134.98 o 
   7  11   0     1005.81     1274.53    114.04 o 
   9  11   0      270.28      341.77     78.36 o 
  11  11   0      566.92      619.59     93.71 o 
   0  12   0     4227.06     4441.62    269.63 o 
   2  12   0     1139.63     1236.66    121.85 o 
   4  12   0     1274.04     1432.22    147.93 o 
 -29   1   1      180.67      141.78     62.56 o 
 -27   1   1       25.32       38.62     42.92 o 
 -25   1   1      564.02      532.49     59.64 o 
 -23   1   1       11.78      -21.24     34.82 o 
 -21   1   1     2144.19     2298.58    196.40 o 
 -19   1   1     1672.86     1747.05     73.50 o 
 -17   1   1      171.70      326.33     38.59 o 
 -15   1   1     1637.98     1906.14     79.66 o 
 -13   1   1     1684.98     1905.16     59.31 o 
 -11   1   1       22.96       20.86     10.80 o 
  -9   1   1       29.99      118.66     13.95 o 
  -7   1   1       23.66       73.56     18.11 o 
  -5   1   1    14984.02    14713.11    107.76 o 
  -3   1   1      826.14      690.91     14.75 o 
  -1   1   1      711.02      870.41     33.48 o 
   1   1   1    17238.46    15463.13    191.30 o 
   3   1   1    10657.14    12539.01    117.35 o 
   5   1   1    25240.07    27969.62    242.53 o 
   7   1   1    20399.80    21191.73    203.37 o 
   9   1   1      785.31      441.02     28.02 o 
  11   1   1     3836.84     3511.54     75.01 o 
  13   1   1     8377.68     9673.15    196.15 o 
  15   1   1      377.53      406.19     39.17 o 
  17   1   1      688.32      692.38     81.23 o 
  19   1   1      355.53      298.35     42.01 o 
  21   1   1        7.32      -23.85     31.69 o 
  23   1   1      281.87      196.14     44.89 o 
  25   1   1      585.75      483.75     61.39 o 
  27   1   1       58.14       -4.65     42.87 o 
 -28   2   1      536.47      477.22     66.47 o 
 -26   2   1       56.11       74.24     54.58 o 
 -24   2   1     4382.11     4355.22    259.88 o 
 -22   2   1      130.47      165.59     40.23 o 
 -20   2   1      266.13      273.74     64.25 o 
 -18   2   1    12564.06    12415.66    236.77 o 
 -16   2   1       75.40       92.85     28.69 o 
 -14   2   1     9469.64    10492.71    159.41 o 
 -12   2   1     3187.47     3301.89     70.07 o 
 -10   2   1     6294.32     6296.20     74.84 o 
  -8   2   1    16021.57    17131.94    135.75 o 
  -6   2   1       62.98      106.47     11.13 o 
  -4   2   1    28198.57    29036.82    196.86 o 
  -2   2   1      267.73      298.01     14.15 o 
   0   2   1    44607.34    47785.05    331.15 o 
   2   2   1   118743.74   117338.57    711.47 o 
   4   2   1     6167.89     6560.45     63.70 o 
   6   2   1    12831.44    12678.42    105.53 o 
   8   2   1    25393.16    27888.52    202.04 o 
  10   2   1       62.86       38.09     11.73 o 
  12   2   1    19792.00    20741.03    270.23 o 
  14   2   1      723.88      599.57     59.55 o 
  16   2   1    11670.26    11316.48    172.82 o 
  18   2   1        1.84       32.03     30.03 o 
  20   2   1      136.22       97.87     36.26 o 
  22   2   1      448.14      465.71     55.24 o 
  24   2   1     1544.43     1539.03     85.70 o 
  26   2   1      640.07      520.46     64.36 o 
  28   2   1       95.87       50.12     48.00 o 
 -27   3   1      481.34      398.12     84.37 o 
 -25   3   1     4044.88     3995.88    147.70 o 
 -23   3   1      971.48      993.73     70.22 o 
 -21   3   1      109.31       61.93     33.14 o 
 -19   3   1     1595.06     1674.00     74.87 o 
 -17   3   1     8918.55     8953.22    153.17 o 
 -15   3   1       10.37        6.52     18.48 o 
 -13   3   1      657.61      517.02     32.56 o 
 -11   3   1      638.33      617.15     42.01 o 
  -9   3   1     1206.94     1477.06     42.76 o 
  -7   3   1     2759.29     2798.20     45.25 o 
  -5   3   1    56392.43    58767.84    382.18 o 
  -3   3   1    15736.68    17209.16    133.38 o 
  -1   3   1     3892.35     4003.49     48.43 o 
   1   3   1    16518.08    15375.75    134.16 o 
   3   3   1    27043.80    26041.93    187.67 o 
   5   3   1    51245.91    50210.43    333.96 o 
   7   3   1    10252.04     9066.88     91.45 o 
   9   3   1    18004.38    19252.54    159.71 o 
  11   3   1     2563.44     2165.09     44.89 o 
  13   3   1      120.70       89.24     16.53 o 
  15   3   1      571.72      512.21     43.12 o 
  17   3   1     1213.20     1177.81     61.82 o 
  19   3   1      663.05      615.84     54.66 o 
  21   3   1      140.53      159.09     42.25 o 
  23   3   1      295.58      324.14     68.43 o 
  25   3   1     3001.00     2940.47    118.84 o 
  27   3   1      140.16      134.07     51.27 o 
 -28   4   1     2137.01     2047.68    123.92 o 
 -26   4   1     2719.31     2507.91    137.65 o 
 -24   4   1     1821.79     2040.14     96.45 o 
 -22   4   1     1653.55     1536.77    129.94 o 
 -20   4   1       76.88       20.26     45.84 o 
 -18   4   1      471.61      415.47     45.86 o 
 -16   4   1      213.00      227.05     37.60 o 
 -14   4   1     4312.52     4274.15     70.91 o 
 -12   4   1      408.76      509.23     28.32 o 
 -10   4   1     5706.69     6322.94     84.23 o 
  -8   4   1     9212.07     9435.31    100.80 o 
  -6   4   1     7822.37     8543.56     91.31 o 
  -4   4   1      510.27      739.14     25.85 o 
  -2   4   1    10274.41    10499.60     99.14 o 
   0   4   1     4658.23     3817.44     53.04 o 
   2   4   1    11194.07     9880.19     96.42 o 
   4   4   1    45679.43    44679.27    308.97 o 
   6   4   1   100326.72   100934.74    642.14 o 
   8   4   1    20666.38    21280.53    177.76 o 
  10   4   1     1222.30     1105.39     36.29 o 
  12   4   1     4382.68     4010.41     67.14 o 
  14   4   1        4.06       26.58     21.89 o 
  16   4   1        5.45      -11.51     27.85 o 
  18   4   1      667.46      599.45     82.41 o 
  20   4   1      829.47      766.69     61.64 o 
  22   4   1     2806.83     2706.90    126.48 o 
  24   4   1     1998.80     2024.81    127.98 o 
  26   4   1     1976.89     1959.29    102.68 o 
 -27   5   1     1329.88     1683.55    101.01 o 
 -25   5   1     1963.06     2203.95    103.22 o 
 -23   5   1     2179.26     2208.52     97.90 o 
 -21   5   1     7925.69     7915.95    164.92 o 
 -19   5   1     1759.66     1831.59     81.90 o 
 -17   5   1      685.58      730.14     55.63 o 
 -15   5   1     3690.56     3661.54    108.02 o 
 -13   5   1     1148.82     1329.50     45.24 o 
 -11   5   1      784.19      754.45     35.07 o 
  -9   5   1     4560.92     4432.05     85.65 o 
  -7   5   1      938.98      852.51     32.29 o 
  -5   5   1       30.45       92.00     16.63 o 
  -3   5   1    10311.87     9796.93    102.66 o 
  -1   5   1     7178.49     6927.17     82.11 o 
   1   5   1     4205.43     3606.72     59.38 o 
   3   5   1     7485.88     6190.76     78.62 o 
   5   5   1     4697.91     4039.14     63.75 o 
   7   5   1    16647.87    14560.37    141.11 o 
   9   5   1    21258.48    21258.27    187.84 o 
  11   5   1     1659.14     1731.08     48.44 o 
  13   5   1     2234.98     2475.38     58.89 o 
  15   5   1      663.54      676.44     61.93 o 
  17   5   1     2739.67     2881.99    127.46 o 
  19   5   1      559.65      572.47     59.11 o 
  21   5   1     1453.18     1426.05    126.94 o 
  23   5   1     1152.27     1072.18     79.16 o 
  25   5   1     1148.03     1171.83     86.21 o 
 -24   6   1     1400.82     1506.42     90.52 o 
 -22   6   1     5147.88     5111.04    141.23 o 
 -20   6   1     6191.69     6381.94    148.77 o 
 -18   6   1     2833.12     2895.44     99.00 o 
 -16   6   1     9784.46    10309.19    151.85 o 
 -14   6   1     3305.10     3494.70     75.46 o 
 -12   6   1      201.36      197.48     26.37 o 
 -10   6   1        1.92       -6.72     18.65 o 
  -8   6   1      260.85      174.62     23.00 o 
  -6   6   1     6904.14     6720.76     90.58 o 
  -4   6   1     2580.74     2319.87     68.79 o 
  -2   6   1    19986.10    19021.22    169.82 o 
   0   6   1     4889.51     4878.80     73.19 o 
   2   6   1    29317.46    29580.97    235.50 o 
   4   6   1    36105.32    36142.73    277.49 o 
   6   6   1      196.92      122.00     21.40 o 
   8   6   1    17111.59    17367.70    168.43 o 
  10   6   1     6919.40     6602.73     96.68 o 
  12   6   1     3730.29     3909.72     76.28 o 
  14   6   1     4435.98     4401.60     94.74 o 
  16   6   1      265.58      223.42     43.74 o 
  18   6   1      568.82      470.09     54.87 o 
  20   6   1      175.10      177.26     45.72 o 
  22   6   1     1870.25     1763.51    108.92 o 
  24   6   1      104.62       97.86     55.37 o 
 -23   7   1     1851.59     2021.05    216.31 o 
 -21   7   1     5967.01     6028.58    179.16 o 
 -19   7   1     1651.08     1872.92    106.55 o 
 -17   7   1     2315.41     2408.16    108.75 o 
 -15   7   1      370.96      446.62     48.83 o 
 -13   7   1     2265.96     2170.17     70.30 o 
 -11   7   1     6596.05     6527.31    113.22 o 
  -9   7   1     1395.73     1455.24     56.52 o 
  -7   7   1     5376.85     5167.63     94.80 o 
  -5   7   1      121.46       89.13     25.61 o 
  -3   7   1    15299.63    15916.83    159.02 o 
  -1   7   1    18385.54    18368.32    174.33 o 
   1   7   1    16272.44    16002.11    182.82 o 
   3   7   1    21649.87    21472.78    196.08 o 
   5   7   1     2965.46     2943.82     64.06 o 
   7   7   1     5445.39     5405.56    100.21 o 
   9   7   1    11229.08    10781.86    132.84 o 
  11   7   1       26.91       21.00     23.43 o 
  13   7   1      830.06      877.89     45.77 o 
  15   7   1      222.87      216.70     37.04 o 
  17   7   1      851.53      845.06     66.25 o 
  19   7   1       84.41        7.12     55.89 o 
  21   7   1      703.28      828.06     72.72 o 
  23   7   1     1069.11      936.87     94.07 o 
 -22   8   1     2219.11     2128.97    124.31 o 
 -20   8   1     2130.57     2165.61    276.49 o 
 -18   8   1      947.31     1157.25     90.37 o 
 -16   8   1      677.32      765.80     93.51 o 
 -14   8   1      548.81      582.20     47.62 o 
 -12   8   1      475.90      395.04     41.26 o 
 -10   8   1      726.48      632.66     50.65 o 
  -8   8   1      418.46      470.22     40.94 o 
  -6   8   1     2516.97     2479.60     71.38 o 
  -4   8   1     6766.60     6971.57    117.04 o 
  -2   8   1    26164.24    27179.96    286.28 o 
   0   8   1    28167.80    28274.21    284.34 o 
   2   8   1    13301.64    12876.24    185.09 o 
   4   8   1    10606.77    10835.87    227.24 o 
   6   8   1     6569.47     6524.47    132.29 o 
   8   8   1     1739.63     1914.45     74.20 o 
  10   8   1       18.41      -22.68     25.23 o 
  12   8   1     1344.50     1347.70     62.57 o 
  14   8   1       12.16        5.98     43.10 o 
  16   8   1      290.96      268.33     61.44 o 
  18   8   1      411.65      451.75     70.99 o 
  20   8   1      622.75      554.22    109.29 o 
 -19   9   1     1206.88     1346.33    180.05 o 
 -17   9   1     2045.27     2071.07    204.48 o 
 -15   9   1      621.85      602.93     85.62 o 
 -13   9   1      551.88      609.69     58.45 o 
 -11   9   1       97.17       66.00     36.34 o 
  -9   9   1      462.48      467.04     51.25 o 
  -7   9   1      111.32       60.18     52.76 o 
  -5   9   1     2482.50     2490.42     89.72 o 
  -3   9   1     1809.76     1772.10     75.54 o 
  -1   9   1      331.15      262.19     41.82 o 
   1   9   1      176.45      264.00     52.83 o 
   3   9   1     1579.35     1621.47     75.88 o 
   5   9   1     2505.78     2576.16     88.11 o 
   7   9   1     1363.05     1411.25     70.59 o 
   9   9   1     5731.79     5649.08    129.88 o 
  11   9   1     2451.72     2384.94    110.46 o 
  13   9   1      326.61      303.24     51.05 o 
  15   9   1     1093.41     1028.44    106.82 o 
  17   9   1        4.79      -63.31     59.46 o 
  19   9   1       13.26      -52.06     71.01 o 
 -16  10   1      372.32      183.67    119.43 o 
 -14  10   1      467.36      551.83     91.73 o 
 -12  10   1       86.98      227.05     58.00 o 
 -10  10   1      481.04      503.56     65.53 o 
  -8  10   1       33.29       25.39     41.61 o 
  -6  10   1     1026.64     1041.87     91.38 o 
  -4  10   1     2500.58     2471.87    109.40 o 
  -2  10   1       24.21       11.57     40.40 o 
   0  10   1      626.90      674.42     88.63 o 
   2  10   1      535.81      775.54     70.91 o 
   4  10   1      789.39      932.34     75.25 o 
   6  10   1     4186.20     3975.34    227.62 o 
   8  10   1      832.31      925.98     78.57 o 
  10  10   1     1380.73     1291.76     98.89 o 
  12  10   1     1980.66     1762.20    131.23 o 
  14  10   1        1.07      -40.86     59.26 o 
 -13  11   1       12.68      -29.32     58.82 o 
 -11  11   1        0.12      -27.21     69.22 o 
  -9  11   1       10.16       45.87     58.87 o 
  -7  11   1      299.70      213.09     70.34 o 
  -5  11   1     1254.75     1360.44    115.14 o 
  -3  11   1      234.04       43.37     53.92 o 
  -1  11   1      307.69      224.61     67.78 o 
   1  11   1      588.14      620.59     88.87 o 
   3  11   1       89.32       28.79     51.90 o 
   5  11   1      468.50      554.14     89.23 o 
   7  11   1      476.74      598.48    162.86 o 
   9  11   1       89.79      104.98     68.31 o 
  11  11   1      976.33     1206.62    110.97 o 
  -6  12   1        0.56      -20.05     60.44 o 
  -4  12   1      223.15      311.78    115.36 o 
  -2  12   1      156.76       94.30     83.24 o 
   0  12   1      649.08      677.80    195.43 o 
   2  12   1      284.43      489.66    120.79 o 
   4  12   1      410.94      501.15    107.67 o 
 -30   0   2      384.03      350.62     83.11 o 
 -28   0   2       11.74       61.51     61.08 o 
 -26   0   2       22.83      -13.33     52.82 o 
 -24   0   2    13092.24    12549.38    302.82 o 
 -22   0   2    36255.99    37260.96    580.92 o 
 -20   0   2     9985.32     9454.32    653.26 o 
 -18   0   2    29066.80    28120.07    441.86 o 
 -16   0   2       41.95       82.50     37.49 o 
 -14   0   2      836.24      790.36     59.88 o 
 -12   0   2     9693.52     9781.90    187.40 o 
 -10   0   2     5662.27     5858.31     85.16 o 
  -8   0   2    13486.72    15576.81    233.08 o 
  -6   0   2     2983.35     3262.50     53.25 o 
  -4   0   2    12885.46    10963.06    145.50 o 
   2   0   2    34257.27    34350.91    387.85 o 
   4   0   2       69.09      268.81     23.19 o 
   6   0   2    96686.20    94587.49   1373.47 o 
   8   0   2      400.10      178.59     52.03 o 
  10   0   2     4235.49     5599.21    289.99 o 
  12   0   2     3373.26     2618.58     99.36 o 
  14   0   2      777.12      670.32     61.32 o 
  16   0   2     2695.26     2602.64    208.10 o 
  18   0   2     5737.87     5092.70    167.49 o 
  20   0   2     7798.71     7353.07    214.68 o 
  22   0   2       24.27       93.26     76.91 o 
  24   0   2      216.33      138.23     61.91 o 
  26   0   2     1246.41     1368.29    124.10 o 
  28   0   2       87.10       57.38     70.69 o 
 -29   1   2      474.90      468.74     68.75 o 
 -27   1   2      779.58      666.31     67.86 o 
 -25   1   2     1905.18     2095.21    102.00 o 
 -23   1   2    12399.60    11779.58    201.24 o 
 -21   1   2    11794.40    11610.08    190.69 o 
 -19   1   2    20444.54    20054.56    367.89 o 
 -17   1   2    13914.38    13978.98    217.44 o 
 -15   1   2      140.75       88.00     13.83 o 
 -13   1   2     4869.49     4687.88     63.21 o 
 -11   1   2     3197.45     3807.02     51.86 o 
  -9   1   2     2186.02     2343.33     36.21 o 
  -7   1   2     2437.99     2382.57     37.20 o 
  -5   1   2     1744.63     1672.92     25.93 o 
  -3   1   2    21340.99    20735.31    172.09 o 
  -1   1   2    19003.05    20395.20    168.00 o 
   1   1   2    36674.40    36400.28    283.01 o 
   3   1   2     3813.98     3805.67     40.11 o 
   5   1   2    19396.53    18385.10    151.00 o 
   7   1   2    62721.55    61811.48    440.69 o 
   9   1   2    11407.19    10872.47    137.09 o 
  11   1   2    43230.42    43065.56    394.41 o 
  13   1   2     4366.39     3677.77     91.75 o 
  15   1   2     5234.12     5412.39    111.10 o 
  17   1   2     2641.63     2345.90     79.55 o 
  19   1   2        3.68      -14.93     27.70 o 
  21   1   2     1709.59     1643.26     79.95 o 
  23   1   2      194.03      136.37     43.17 o 
  25   1   2     1300.94     1319.73     98.86 o 
  27   1   2      215.16      207.54     55.90 o 
 -28   2   2      855.58      832.53     77.06 o 
 -26   2   2     3564.34     3466.57    118.62 o 
 -24   2   2     5829.84     5692.55    153.06 o 
 -22   2   2     2337.55     2526.52     91.66 o 
 -20   2   2     3012.08     2959.18    115.32 o 
 -18   2   2    12728.91    12529.97    186.21 o 
 -16   2   2     4069.02     3815.64     92.43 o 
 -14   2   2    11336.36    11145.01    125.87 o 
 -12   2   2     3869.37     3717.73     54.52 o 
 -10   2   2      132.03      104.28     13.58 o 
  -8   2   2      142.15      252.23     39.66 o 
  -6   2   2    11461.64    12806.43    104.77 o 
  -4   2   2     8952.10     9690.17     81.07 o 
  -2   2   2     1220.35     1239.88     32.26 o 
   0   2   2    10775.04    12144.29    118.77 o 
   2   2   2   124272.96   124514.41    830.61 o 
   4   2   2    50164.32    52173.31    336.72 o 
   6   2   2    28237.29    26106.19    188.66 o 
   8   2   2    58957.73    60522.77    536.19 o 
  10   2   2    39397.41    39800.51    279.30 o 
  12   2   2    10079.79    10072.10     98.57 o 
  14   2   2     1812.66     1669.34     63.04 o 
  16   2   2     1680.76     1693.63     69.14 o 
  18   2   2     5448.20     5263.77    121.83 o 
  20   2   2      792.75      762.32     67.00 o 
  22   2   2       12.95       35.41     35.86 o 
  24   2   2      186.99      205.46     48.20 o 
  26   2   2      455.43      531.49     67.15 o 
 -29   3   2     1016.04     1070.13     89.98 o 
 -27   3   2     2586.17     2589.12    111.78 o 
 -25   3   2      429.37      332.08     53.09 o 
 -23   3   2      619.63      647.44     60.11 o 
 -21   3   2     6782.95     6591.00    142.17 o 
 -19   3   2      795.68      808.44     55.56 o 
 -17   3   2     3796.79     3637.40     95.03 o 
 -15   3   2    10472.67    10232.68    161.56 o 
 -13   3   2    21478.75    22311.53    185.91 o 
 -11   3   2     4480.55     4240.44     62.13 o 
  -9   3   2    10918.94    11099.23    106.38 o 
  -7   3   2    16101.92    17677.81    143.31 o 
  -5   3   2    15201.97    16120.88    141.32 o 
  -3   3   2      423.92      435.87     22.12 o 
  -1   3   2     8656.40     8678.40     89.43 o 
   1   3   2    24601.40    25755.15    183.85 o 
   3   3   2    12446.15    11937.01    103.91 o 
   5   3   2    19383.65    18107.74    145.91 o 
   7   3   2    23490.85    23664.27    183.76 o 
   9   3   2    18195.36    15631.61    138.59 o 
  11   3   2     1443.16     1348.71     47.41 o 
  13   3   2     6202.28     5560.05     88.79 o 
  15   3   2     2710.08     2581.36     85.28 o 
  17   3   2      349.00      306.38     42.98 o 
  19   3   2     2960.76     2962.48     97.60 o 
  21   3   2       17.77      -19.77     33.29 o 
  23   3   2      236.25      261.42     50.83 o 
  25   3   2      533.91      476.21     63.02 o 
  27   3   2     1186.33     1086.17     87.21 o 
 -28   4   2      206.35      151.99     56.13 o 
 -26   4   2     1375.70     1498.24     90.44 o 
 -24   4   2       13.63       74.74     41.92 o 
 -22   4   2     1290.05     1260.00     74.74 o 
 -20   4   2      518.53      505.57     51.61 o 
 -18   4   2      150.77      125.33     36.14 o 
 -16   4   2     6960.29     6672.52    108.53 o 
 -14   4   2    10668.76    10709.38    119.94 o 
 -12   4   2      495.53      482.09     34.80 o 
 -10   4   2    22838.56    23692.84    194.44 o 
  -8   4   2      396.54      468.60     35.07 o 
  -6   4   2     5314.35     4901.80     69.58 o 
  -4   4   2       47.88       32.28     11.08 o 
  -2   4   2     4693.45     4120.67     54.42 o 
   0   4   2     1592.97     1668.99     34.35 o 
   2   4   2     3531.00     3120.88     48.80 o 
   4   4   2    21704.64    22188.06    176.34 o 
   6   4   2    24300.62    26136.22    204.68 o 
   8   4   2    10410.15    10199.67    108.48 o 
  10   4   2    11316.96    11714.10    121.77 o 
  12   4   2      245.35      165.48     29.96 o 
  14   4   2     4971.52     5193.99     92.78 o 
  16   4   2     2651.89     2487.84     84.54 o 
  18   4   2     2820.09     2779.82     99.12 o 
  20   4   2      275.25      183.26     41.50 o 
  22   4   2      974.04      986.90     72.69 o 
  24   4   2        1.00      -58.12     38.74 o 
  26   4   2      266.69      257.88     59.78 o 
 -27   5   2      995.77      921.87     82.57 o 
 -25   5   2      338.81      487.70     64.44 o 
 -23   5   2      596.17      609.77     63.81 o 
 -21   5   2       37.68       66.13     38.82 o 
 -19   5   2       83.15       60.00     36.57 o 
 -17   5   2     1286.07     1285.72     66.96 o 
 -15   5   2     1784.29     1741.29     62.58 o 
 -13   5   2       44.66       49.52     20.45 o 
 -11   5   2      220.55      233.62     24.35 o 
  -9   5   2     7733.42     8305.22    101.38 o 
  -7   5   2     2722.74     2428.04     51.66 o 
  -5   5   2       25.45       66.89     15.90 o 
  -3   5   2    12940.68    13181.39    123.81 o 
  -1   5   2    33485.39    36094.97    263.76 o 
   1   5   2       18.59       36.07     16.72 o 
   3   5   2    28913.70    28025.94    218.52 o 
   5   5   2      771.91      660.93     29.54 o 
   7   5   2       29.35       58.57     17.91 o 
   9   5   2    16152.89    16447.31    158.18 o 
  11   5   2      600.03      497.75     31.45 o 
  13   5   2     5339.82     5454.88    134.46 o 
  15   5   2     4930.49     4696.45    163.37 o 
  17   5   2      928.49      931.86     62.82 o 
  19   5   2      164.49      198.81     45.88 o 
  21   5   2      130.87       24.95     40.30 o 
  23   5   2      219.70      178.37     56.42 o 
  25   5   2       38.96      -37.59     46.68 o 
 -26   6   2        0.50      -13.47     54.26 o 
 -24   6   2        1.10      -11.60     73.32 o 
 -22   6   2      163.60       99.62     73.17 o 
 -20   6   2      304.06      214.49     47.15 o 
 -18   6   2      340.50      317.22     46.10 o 
 -16   6   2      144.15      177.94     36.13 o 
 -14   6   2      448.89      486.59     35.75 o 
 -12   6   2      678.54      669.17     36.19 o 
 -10   6   2     1660.97     1914.97     92.46 o 
  -8   6   2     1184.41     1133.32     40.67 o 
  -6   6   2      389.79      416.58     27.41 o 
  -4   6   2     4710.90     5251.60    100.11 o 
  -2   6   2     6654.55     6262.67     83.52 o 
   0   6   2     1848.73     2008.30     54.83 o 
   2   6   2     2105.14     2221.31     50.33 o 
   4   6   2      204.38      337.63     26.64 o 
   6   6   2     2618.31     2876.81     60.68 o 
   8   6   2     3501.19     3371.27     67.96 o 
  10   6   2       14.99       75.74     22.17 o 
  12   6   2     1287.30     1350.83     48.66 o 
  14   6   2     3235.04     3060.79    100.72 o 
  16   6   2     1170.18     1095.06     80.97 o 
  18   6   2     2420.57     2032.32     88.44 o 
  20   6   2       47.92       26.53     38.99 o 
  22   6   2      436.98      471.45     72.61 o 
  24   6   2        2.11       13.24     45.79 o 
 -23   7   2       22.18       13.18     51.43 o 
 -21   7   2       13.62       -6.32     51.25 o 
 -19   7   2      343.33      345.01     71.94 o 
 -17   7   2        4.78      -60.95     40.63 o 
 -15   7   2       10.18       -7.47     27.40 o 
 -13   7   2      691.35      712.11     46.15 o 
 -11   7   2       28.30        0.13     25.10 o 
  -9   7   2        0.92      -33.32     23.69 o 
  -7   7   2      621.64      584.29     39.99 o 
  -5   7   2     1453.43     1435.44     71.07 o 
  -3   7   2      438.50      391.38     34.40 o 
  -1   7   2      277.92      196.62     28.59 o 
   1   7   2       20.22       24.23     22.29 o 
   3   7   2     2586.94     2515.64     91.53 o 
   5   7   2       87.84       68.71     21.76 o 
   7   7   2     2198.33     2124.32     57.55 o 
   9   7   2     5386.75     5562.84     93.36 o 
  11   7   2       32.52      122.85     28.06 o 
  13   7   2       15.14       31.46     28.74 o 
  15   7   2      453.82      456.00     53.04 o 
  17   7   2      647.66      560.50     58.78 o 
  19   7   2      129.09      115.79     45.76 o 
  21   7   2        2.84        5.93     45.82 o 
  23   7   2        1.60      -39.21     46.83 o 
 -22   8   2        3.69       -6.96     71.62 o 
 -20   8   2     1496.93     1447.24    103.86 o 
 -18   8   2        3.55       24.95     48.96 o 
 -16   8   2     1686.30     1725.13     82.79 o 
 -14   8   2     1318.77     1304.78     61.92 o 
 -12   8   2      243.89      290.46     39.09 o 
 -10   8   2     5921.39     6010.92    113.58 o 
  -8   8   2      341.36      344.43     37.46 o 
  -6   8   2     1315.19     1282.91     98.45 o 
  -4   8   2     2628.49     2451.76     72.27 o 
  -2   8   2     1165.68     1301.37     55.54 o 
   0   8   2     1172.26     1180.63     69.84 o 
   2   8   2      768.14      802.27     47.07 o 
   4   8   2     2137.38     1998.93    100.68 o 
   6   8   2      187.18      171.71     31.79 o 
   8   8   2      287.82      266.25     55.35 o 
  10   8   2      338.52      262.94     37.35 o 
  12   8   2      494.58      378.23     47.00 o 
  14   8   2     1301.57     1286.60     83.59 o 
  16   8   2        0.46      -70.59     57.48 o 
  18   8   2        1.44      -86.14     62.43 o 
  20   8   2      105.13       52.64     70.33 o 
 -19   9   2      117.56       96.15     72.63 o 
 -17   9   2     1130.13      903.25    107.69 o 
 -15   9   2     4470.88     4534.86    258.70 o 
 -13   9   2     1461.17     1349.78     84.72 o 
 -11   9   2     2357.97     2297.03    103.16 o 
  -9   9   2     3846.88     3606.83    122.03 o 
  -7   9   2      169.22      116.33     40.16 o 
  -5   9   2      835.37      705.50     66.48 o 
  -3   9   2     1779.08     1766.87    150.39 o 
  -1   9   2     7307.65     6986.69    162.77 o 
   1   9   2       12.27       35.83     37.10 o 
   3   9   2     2949.33     2894.99     91.04 o 
   5   9   2       30.42       18.77     31.90 o 
   7   9   2       23.96       36.32     53.15 o 
   9   9   2     2327.04     2600.96     92.66 o 
  11   9   2      449.47      463.65     60.73 o 
  13   9   2     1165.68     1051.27     83.12 o 
  15   9   2     1331.72     1500.54    177.34 o 
  17   9   2       46.68      262.74    162.86 o 
 -16  10   2     1298.47     1242.17    118.98 o 
 -14  10   2     1558.15     1362.29     92.54 o 
 -12  10   2     1153.58     1093.01     85.42 o 
 -10  10   2      846.76      896.95     79.47 o 
  -8  10   2       62.83       22.43     41.40 o 
  -6  10   2        3.05        3.75     39.21 o 
  -4  10   2      740.39      719.69     69.90 o 
  -2  10   2     1071.59     1181.91     81.94 o 
   0  10   2     4781.39     4321.52    137.90 o 
   2  10   2     5049.03     4950.21    231.63 o 
   4  10   2     1546.21     1730.99     94.29 o 
   6  10   2      467.79      502.27     66.78 o 
   8  10   2     1851.48     2080.44    103.42 o 
  10  10   2     1222.22     1393.46    108.75 o 
  12  10   2       93.80      157.40     53.77 o 
  14  10   2     2309.56     1962.44    234.79 o 
 -13  11   2      801.25      926.79     86.50 o 
 -11  11   2      688.47      664.35     78.72 o 
  -9  11   2      128.77       89.99    101.40 o 
  -7  11   2        9.23       63.60     49.96 o 
  -5  11   2       36.11       46.33     47.74 o 
  -3  11   2      129.05      177.27     55.63 o 
  -1  11   2      454.09      539.65     68.24 o 
   1  11   2     1572.71     1668.45    101.06 o 
   3  11   2     2022.72     1936.21    132.21 o 
   5  11   2     3013.64     2813.93    148.70 o 
   7  11   2     3288.97     3703.51    167.92 o 
   9  11   2      916.72     1169.14    111.64 o 
  11  11   2     3323.08     3464.71    169.18 o 
  -6  12   2      269.60      215.97     75.20 o 
  -4  12   2        2.63      -31.67     62.06 o 
  -2  12   2        5.68      -20.16     57.24 o 
   0  12   2     1146.75     1104.63    117.00 o 
   2  12   2     1010.91     1259.31    120.50 o 
   4  12   2     1448.74     1303.26    198.60 o 
 -29   1   3      140.79      109.22     48.90 o 
 -27   1   3      449.52      467.14     61.19 o 
 -25   1   3       55.63       43.46     39.29 o 
 -23   1   3     5087.59     5121.64    129.14 o 
 -21   1   3     1070.52      978.82     61.73 o 
 -19   1   3      994.38     1014.60     66.21 o 
 -17   1   3    16116.27    16445.98    212.06 o 
 -15   1   3     4723.11     5401.08     77.61 o 
 -13   1   3     1064.82      990.03     28.29 o 
 -11   1   3       68.63       27.82     10.59 o 
  -9   1   3     3439.93     3695.41     64.07 o 
  -7   1   3    33572.10    35489.61    238.11 o 
  -5   1   3    13426.99    14512.38    108.51 o 
  -3   1   3    12684.91    12402.21    115.88 o 
  -1   1   3     5509.31     4933.29     60.99 o 
   1   1   3     1534.36     1398.23     32.81 o 
   3   1   3     1855.40     1647.79     27.16 o 
   5   1   3       39.66        1.26      7.50 o 
   7   1   3     3437.29     3322.17     51.35 o 
   9   1   3       28.68      107.39     11.03 o 
  11   1   3    25531.17    28166.41    286.59 o 
  13   1   3     5738.49     5770.88    110.70 o 
  15   1   3      921.66     1072.14     55.96 o 
  17   1   3       65.52       82.35     37.48 o 
  19   1   3        0.70       15.00     30.35 o 
  21   1   3      461.86      398.13     51.32 o 
  23   1   3     3945.06     3469.88    116.47 o 
  25   1   3        3.72      -25.75     40.07 o 
  27   1   3       71.04       30.64     48.77 o 
 -28   2   3      190.53       72.03     48.71 o 
 -26   2   3      313.66      282.71     52.49 o 
 -24   2   3     1043.44     1087.15     71.11 o 
 -22   2   3     3914.59     3624.45    161.94 o 
 -20   2   3     3752.22     3710.84    102.88 o 
 -18   2   3     8005.67     7586.24    292.07 o 
 -16   2   3       70.28       70.20     20.28 o 
 -14   2   3     1132.40     1388.12     41.38 o 
 -12   2   3    19175.28    18912.30    157.08 o 
 -10   2   3      427.65      402.33     19.47 o 
  -8   2   3     3084.13     2718.22     41.98 o 
  -6   2   3    14047.51    15317.52    120.45 o 
  -4   2   3    26158.16    28970.70    217.45 o 
  -2   2   3    19268.09    20585.42    184.45 o 
   0   2   3    20260.52    20822.33    300.53 o 
   2   2   3     9852.05    10142.52     85.93 o 
   4   2   3     1619.44     1873.89     33.35 o 
   6   2   3    35609.79    36086.59    250.10 o 
   8   2   3    16166.67    17161.85    141.14 o 
  10   2   3      121.58      118.57     14.49 o 
  12   2   3     8731.47     8461.03    106.80 o 
  14   2   3      863.71      951.90     52.34 o 
  16   2   3     1290.16     1214.12     62.33 o 
  18   2   3      953.31      984.27     61.78 o 
  20   2   3     1097.26     1193.96     70.34 o 
  22   2   3      544.24      627.33     62.43 o 
  24   2   3       30.81      -30.36     38.05 o 
  26   2   3       22.90      -13.62     42.95 o 
 -29   3   3        8.98      -29.56     47.20 o 
 -27   3   3       72.99       91.76     47.14 o 
 -25   3   3      960.45      966.19     73.08 o 
 -23   3   3      198.44      197.38     44.16 o 
 -21   3   3      183.14      141.32     39.06 o 
 -19   3   3     8140.61     8243.36    151.99 o 
 -17   3   3    13850.33    14070.85    265.76 o 
 -15   3   3     2033.03     2269.00     53.07 o 
 -13   3   3     3614.02     3677.79     60.95 o 
 -11   3   3     7341.42     7746.34     88.31 o 
  -9   3   3     2367.27     2512.54     45.40 o 
  -7   3   3     4465.33     4131.83     55.49 o 
  -5   3   3      353.33      421.85     31.49 o 
  -3   3   3      431.63      568.77     22.80 o 
  -1   3   3    22965.58    23604.76    190.27 o 
   1   3   3    36386.48    38542.38    260.99 o 
   3   3   3    27934.97    29787.09    215.40 o 
   5   3   3    16651.30    17743.67    145.46 o 
   7   3   3    26153.24    26195.14    201.47 o 
   9   3   3     7919.79     8338.46    116.94 o 
  11   3   3    17000.41    17142.84    153.46 o 
  13   3   3     7260.09     7433.32    152.05 o 
  15   3   3      342.19      420.23     43.45 o 
  17   3   3       25.44       50.36     32.09 o 
  19   3   3      236.02      191.32     42.92 o 
  21   3   3      181.17      142.14     41.20 o 
  23   3   3      522.30      581.01     64.85 o 
  25   3   3       57.14       42.47     47.84 o 
 -28   4   3      532.05      470.58     67.00 o 
 -26   4   3       11.88      -13.57     42.15 o 
 -24   4   3       48.97       70.18     39.38 o 
 -22   4   3      271.64      261.86     51.59 o 
 -20   4   3     1070.74     1040.80     64.33 o 
 -18   4   3     6176.83     6186.83    211.17 o 
 -16   4   3    17036.24    16957.20    189.29 o 
 -14   4   3     9989.78    10322.14    117.23 o 
 -12   4   3    15295.32    15000.77    144.22 o 
 -10   4   3     5991.22     6407.08     95.02 o 
  -8   4   3    15076.72    14621.12    132.83 o 
  -6   4   3     8730.69     9147.75     93.41 o 
  -4   4   3    14407.26    15391.44    140.26 o 
  -2   4   3      458.42      447.43     19.14 o 
   0   4   3      299.31      306.51     20.27 o 
   2   4   3     7412.35     7616.78    100.04 o 
   4   4   3    32354.11    33301.18    244.53 o 
   6   4   3    26886.53    27524.81    214.63 o 
   8   4   3    16773.37    16480.31    150.50 o 
  10   4   3    12885.31    12560.89    140.27 o 
  12   4   3     9435.06     9820.73    113.07 o 
  14   4   3      229.14      255.58     37.48 o 
  16   4   3      124.32       51.88     30.48 o 
  18   4   3      878.72      885.06     62.23 o 
  20   4   3       69.21       85.69     40.65 o 
  22   4   3      897.63      805.39     72.09 o 
  24   4   3        1.07        2.95     46.10 o 
  26   4   3      114.76      142.48     53.98 o 
 -27   5   3       99.59       76.18     51.04 o 
 -25   5   3     2975.92     2935.89    112.42 o 
 -23   5   3     3526.21     3598.60    117.30 o 
 -21   5   3     5749.89     5600.36    137.44 o 
 -19   5   3     7513.93     7710.50    153.14 o 
 -17   5   3     2042.67     2164.45     97.87 o 
 -15   5   3    21909.81    21619.04    200.49 o 
 -13   5   3     4146.80     3981.30    106.96 o 
 -11   5   3     2320.65     1962.19     49.85 o 
  -9   5   3     5394.75     4885.67     73.61 o 
  -7   5   3     3734.03     3813.69     61.75 o 
  -5   5   3     8104.82     8690.30    108.91 o 
  -3   5   3      699.55      787.77     29.38 o 
  -1   5   3      881.88      679.08     27.65 o 
   1   5   3     5741.50     5700.68     82.28 o 
   3   5   3     6850.60     6311.09     80.30 o 
   5   5   3    28240.75    26824.90    215.93 o 
   7   5   3     7411.26     6919.68    104.06 o 
   9   5   3    20419.88    19940.54    182.03 o 
  11   5   3     8992.91     9084.22    113.20 o 
  13   5   3     4780.07     4570.18     91.04 o 
  15   5   3    12940.85    12898.99    220.05 o 
  17   5   3     2276.96     2488.13     90.58 o 
  19   5   3     3396.24     3773.91    307.16 o 
  21   5   3      569.80      561.54     62.79 o 
  23   5   3        9.60       -9.96     42.16 o 
  25   5   3        6.56        4.87     48.30 o 
 -26   6   3     1044.99      991.38     97.35 o 
 -24   6   3     1436.06     1540.35    104.38 o 
 -22   6   3     1832.40     1960.40    111.64 o 
 -20   6   3     6661.50     7019.09    182.09 o 
 -18   6   3     2564.73     2671.20    111.64 o 
 -16   6   3      280.61      237.99     39.95 o 
 -14   6   3     8465.38     8209.05    144.61 o 
 -12   6   3     5575.28     5750.81     90.26 o 
 -10   6   3     9427.73     9118.67    112.37 o 
  -8   6   3     1963.04     1981.81     50.14 o 
  -6   6   3     1872.83     2196.57     50.59 o 
  -4   6   3      319.38      235.73     33.79 o 
  -2   6   3     6855.73     6635.94     89.69 o 
   0   6   3     1024.51      841.94     53.01 o 
   2   6   3     1893.37     1794.67     46.06 o 
   4   6   3     6026.13     5316.22     79.68 o 
   6   6   3     2543.13     2694.22     58.83 o 
   8   6   3    29324.66    27684.78    236.22 o 
  10   6   3     5308.26     5444.00     96.37 o 
  12   6   3     1277.06     1288.89     48.84 o 
  14   6   3    13667.89    13839.45    206.46 o 
  16   6   3     5567.33     5515.61    144.05 o 
  18   6   3     1994.04     2019.32     89.71 o 
  20   6   3     1252.75     1304.48    105.65 o 
  22   6   3       29.04       -2.65     45.20 o 
 -25   7   3     2828.20     2927.38    143.01 o 
 -23   7   3      808.01     1011.74     95.58 o 
 -21   7   3     4010.43     4119.02    177.74 o 
 -19   7   3     2432.09     2392.15    114.72 o 
 -17   7   3     1973.53     2009.37     83.45 o 
 -15   7   3    19607.42    19658.38    224.01 o 
 -13   7   3      347.62      351.11     38.34 o 
 -11   7   3     3178.00     3105.10     78.67 o 
  -9   7   3     7313.41     6969.26    122.84 o 
  -7   7   3      140.83      118.79     26.99 o 
  -5   7   3     1971.50     1849.57     59.85 o 
  -3   7   3      753.08      760.56     42.31 o 
  -1   7   3    17156.31    17379.81    189.38 o 
   1   7   3     2115.23     2250.85    101.18 o 
   3   7   3     1208.58     1069.26     47.42 o 
   5   7   3     1931.87     1906.37     60.82 o 
   7   7   3     3626.82     3562.13     73.59 o 
   9   7   3    12803.31    12991.55    150.49 o 
  11   7   3    11753.86    12218.67    148.51 o 
  13   7   3     3172.20     3297.84     86.69 o 
  15   7   3     8226.13     8511.43    165.13 o 
  17   7   3     2984.47     3071.49    106.62 o 
  19   7   3     2625.76     2481.32    104.02 o 
  21   7   3      448.38      517.54     65.95 o 
 -22   8   3     2471.45     2917.36    375.04 o 
 -20   8   3     2332.93     2850.02    160.63 o 
 -18   8   3     2269.17     2160.40    140.25 o 
 -16   8   3     1397.30     1630.91    124.23 o 
 -14   8   3     3682.97     3750.14    105.32 o 
 -12   8   3     4811.46     4791.31    128.11 o 
 -10   8   3     2746.21     2817.75     89.31 o 
  -8   8   3      366.99      431.43     40.88 o 
  -6   8   3       99.62      101.43     29.13 o 
  -4   8   3       25.32       26.01     25.64 o 
  -2   8   3     2101.03     2098.77     66.71 o 
   0   8   3       17.50       38.05     26.25 o 
   2   8   3       23.26       24.60     26.01 o 
   4   8   3       92.74       88.68     28.20 o 
   6   8   3     1311.19     1498.76     60.14 o 
   8   8   3      910.85     1041.13     53.74 o 
  10   8   3      543.01      757.84     49.57 o 
  12   8   3     3705.62     3960.79     97.38 o 
  14   8   3     6863.55     7095.69    151.26 o 
  16   8   3     5228.23     5273.00    160.73 o 
  18   8   3     1843.84     2008.32    140.02 o 
  20   8   3      356.36      394.01    110.84 o 
 -19   9   3     1300.92     1190.37    119.51 o 
 -17   9   3     2291.62     2108.02    111.17 o 
 -15   9   3     1733.77     1647.73     83.20 o 
 -13   9   3     1393.51     1488.69     77.97 o 
 -11   9   3     1958.51     2100.95     86.04 o 
  -9   9   3      408.84      456.40     51.85 o 
  -7   9   3       11.00       25.24     37.87 o 
  -5   9   3     1672.41     1628.92     74.11 o 
  -3   9   3      275.41      266.51     65.99 o 
  -1   9   3      559.79      526.44     60.53 o 
   1   9   3      155.80      144.69     42.34 o 
   3   9   3     2275.43     2367.67    100.18 o 
   5   9   3     3146.28     3279.97    120.73 o 
   7   9   3     2313.60     2343.29    101.77 o 
   9   9   3     1243.47     1296.63     83.37 o 
  11   9   3     1349.89     1442.57    161.79 o 
  13   9   3     5169.77     5129.55    191.82 o 
  15   9   3     1719.27     1435.90    187.29 o 
  17   9   3      840.97      871.31    159.24 o 
 -16  10   3      768.46      854.94    104.34 o 
 -14  10   3      443.98      569.16     76.57 o 
 -12  10   3     1882.49     1988.06    123.32 o 
 -10  10   3      479.19      469.55     67.19 o 
  -8  10   3      283.23      348.63     60.63 o 
  -6  10   3     1230.38     1260.17    160.96 o 
  -4  10   3        0.15       -9.49     39.34 o 
  -2  10   3      460.76      393.21     57.31 o 
   0  10   3      866.63      969.48     77.27 o 
   2  10   3     4098.85     3618.20    181.90 o 
   4  10   3      710.21      659.06     69.51 o 
   6  10   3     4369.55     4653.15    145.99 o 
   8  10   3     2355.07     2458.73    111.71 o 
  10  10   3     1686.71     1632.75    112.08 o 
  12  10   3     1041.19     1286.23    118.21 o 
  14  10   3       15.72      -39.81    102.24 o 
 -13  11   3      577.48      569.86     84.28 o 
 -11  11   3      313.14      372.18     69.38 o 
  -9  11   3      123.03       85.95     63.98 o 
  -7  11   3      400.81      420.06     67.50 o 
  -5  11   3        9.62       -0.68     45.58 o 
  -3  11   3        0.16       89.95     48.46 o 
  -1  11   3      358.46      213.34     57.69 o 
   1  11   3       21.56        3.36     45.17 o 
   3  11   3      480.57      447.49     70.36 o 
   5  11   3      828.30      856.60     82.18 o 
   7  11   3     1650.64     1716.07    105.68 o 
   9  11   3      731.42      706.91     81.29 o 
  11  11   3     1541.36     1664.85    107.01 o 
  -4  12   3      129.97      134.31    108.57 o 
  -2  12   3        7.50      156.85     72.80 o 
   0  12   3        3.16       24.86     61.08 o 
   2  12   3       11.67       11.32     64.47 o 
 -30   0   4      663.54      615.52    176.43 o 
 -28   0   4      437.77      450.12     86.55 o 
 -26   0   4     6612.54     6560.40    434.30 o 
 -24   0   4     3147.59     3040.50    145.36 o 
 -22   0   4    11542.20    11332.76    266.64 o 
 -20   0   4      252.02      153.25     50.49 o 
 -18   0   4     2747.26     2495.74    156.08 o 
 -16   0   4     5429.33     4588.10    122.39 o 
 -14   0   4     2783.56     2486.82     63.22 o 
 -12   0   4    42230.73    38766.94    384.72 o 
 -10   0   4    10736.39     9539.26    127.53 o 
  -8   0   4     9196.20     8813.03    144.72 o 
  -6   0   4   297347.22   292108.03   4569.21 o 
  -4   0   4     1463.84     2076.56    101.79 o 
  -2   0   4      100.52      198.78     16.18 o 
   0   0   4    31939.37    33030.95    306.49 o 
   2   0   4    23267.00    25495.85    247.34 o 
   4   0   4    18124.22    19622.45    204.27 o 
   6   0   4     8197.38     8150.40    108.84 o 
   8   0   4    10946.13     9521.22    123.68 o 
  10   0   4     4412.84     4154.42    120.38 o 
  12   0   4    86282.99    83681.28   1000.18 o 
  14   0   4    14864.89    14694.66    281.19 o 
  16   0   4    16776.04    16280.09    322.11 o 
  18   0   4    29451.22    29306.87    483.17 o 
  20   0   4     2974.59     2719.91    134.83 o 
  22   0   4      164.10      157.91     60.44 o 
  24   0   4      441.42      585.08     94.66 o 
  26   0   4      512.15      384.11     91.66 o 
 -29   1   4      387.71      357.02     61.15 o 
 -27   1   4      314.68      360.15     54.50 o 
 -25   1   4      608.74      627.40     60.72 o 
 -23   1   4      172.06      181.55     43.13 o 
 -21   1   4     8268.47     8483.42    157.53 o 
 -19   1   4     2919.81     2865.76    112.26 o 
 -17   1   4    21580.72    20702.73    244.93 o 
 -15   1   4    15642.36    15764.34    141.37 o 
 -13   1   4    23646.43    23503.65    184.97 o 
 -11   1   4    39379.77    38583.20    269.75 o 
  -9   1   4       59.18       76.75     11.59 o 
  -7   1   4     3506.14     2713.02     42.62 o 
  -5   1   4      287.73      238.20     12.10 o 
  -3   1   4    35302.36    32651.99    266.63 o 
  -1   1   4     3543.33     3073.94     47.75 o 
   1   1   4      260.77      385.23     14.65 o 
   3   1   4     5202.25     4940.57     53.36 o 
   5   1   4     3505.53     4367.10     52.08 o 
   7   1   4     7393.98     6475.27     73.16 o 
   9   1   4     2765.70     2384.82     54.79 o 
  11   1   4    10573.21    10044.48     95.62 o 
  13   1   4    31813.77    31983.11    332.88 o 
  15   1   4    11689.73    11788.06    179.58 o 
  17   1   4    21697.68    20477.79    263.80 o 
  19   1   4     1029.98      943.44     64.26 o 
  21   1   4     1150.13      997.03     75.22 o 
  23   1   4      690.42      870.33     70.16 o 
  25   1   4      161.77       33.39     44.17 o 
  27   1   4       45.27       18.97     47.77 o 
 -30   2   4      149.86      211.60     57.03 o 
 -28   2   4       68.65       37.16     45.70 o 
 -26   2   4        1.77      -24.83     40.06 o 
 -24   2   4      415.42      420.68     53.71 o 
 -22   2   4       10.32       12.52     32.26 o 
 -20   2   4     4628.97     4556.83    140.00 o 
 -18   2   4    10094.25    10267.31    162.52 o 
 -16   2   4    15711.03    15615.47    168.25 o 
 -14   2   4    19982.57    20795.95    174.75 o 
 -12   2   4    14219.09    13963.55    127.64 o 
 -10   2   4    21370.06    22131.94    186.63 o 
  -8   2   4    10861.39    10522.83     95.97 o 
  -6   2   4    29978.89    31988.46    220.14 o 
  -4   2   4     4834.43     4976.92    101.61 o 
  -2   2   4    29464.58    30795.30    262.82 o 
   0   2   4     7564.47     7847.98     94.40 o 
   2   2   4      733.44      920.27     23.21 o 
   4   2   4      345.77      547.42     20.12 o 
   6   2   4    16472.64    16806.53    193.56 o 
   8   2   4    26158.65    26321.76    200.00 o 
  10   2   4     4321.99     3946.46     57.72 o 
  12   2   4     6130.49     5854.05     87.96 o 
  14   2   4    10687.28    10629.38    165.41 o 
  16   2   4     6878.55     6973.94    137.40 o 
  18   2   4     2941.94     3225.29    111.66 o 
  20   2   4     2881.26     2841.15    115.55 o 
  22   2   4      373.43      385.85     54.97 o 
  24   2   4      479.19      472.90     62.26 o 
  26   2   4       18.39       61.04     49.19 o 
 -29   3   4      362.31      329.65    103.30 o 
 -27   3   4       31.98       44.99     44.06 o 
 -25   3   4     1182.52     1225.35     82.09 o 
 -23   3   4      957.75      959.11     66.75 o 
 -21   3   4      175.09      166.52     39.61 o 
 -19   3   4     5719.85     5425.01    121.89 o 
 -17   3   4     5597.97     6156.70    101.33 o 
 -15   3   4    17545.27    16767.08    157.00 o 
 -13   3   4     5826.34     5446.92     75.58 o 
 -11   3   4     2285.03     2165.01     45.07 o 
  -9   3   4     4127.67     3964.78     56.93 o 
  -7   3   4      478.45      487.71     20.16 o 
  -5   3   4      823.46      793.27     27.08 o 
  -3   3   4    20767.25    20954.51    174.31 o 
  -1   3   4     2470.01     2484.75     56.12 o 
   1   3   4      624.64      707.43     21.31 o 
   3   3   4    41573.47    42412.96    400.32 o 
   5   3   4    29966.85    31475.52    230.21 o 
   7   3   4    31055.20    32515.24    240.97 o 
   9   3   4    12508.36    12602.36    122.69 o 
  11   3   4    12855.36    12406.05    124.74 o 
  13   3   4     1591.59     1607.71     64.71 o 
  15   3   4     5548.26     5627.35    122.11 o 
  17   3   4     5487.02     5694.59    144.31 o 
  19   3   4      241.83      257.85     44.53 o 
  21   3   4     2282.12     2271.88     96.61 o 
  23   3   4      741.13      666.89     69.88 o 
  25   3   4      502.57      430.02     64.99 o 
 -28   4   4      213.46       88.25     50.78 o 
 -26   4   4       22.05       28.30     42.22 o 
 -24   4   4       20.51      -51.91     41.79 o 
 -22   4   4     1583.72     1488.95    129.81 o 
 -20   4   4     2003.91     1981.68     81.26 o 
 -18   4   4      191.62      170.76     36.48 o 
 -16   4   4     6179.20     6104.21    104.81 o 
 -14   4   4    13883.19    14096.35    143.24 o 
 -12   4   4     6724.06     7323.32    107.43 o 
 -10   4   4    24353.07    24717.07    215.27 o 
  -8   4   4    22237.34    22685.24    182.33 o 
  -6   4   4      563.52      629.33     25.69 o 
  -4   4   4      874.88      581.76     26.70 o 
  -2   4   4     1235.29     1298.80     36.12 o 
   0   4   4     1711.09     1868.74     43.29 o 
   2   4   4     7413.77     7782.42     88.08 o 
   4   4   4    54375.36    56613.49    384.53 o 
   6   4   4     4405.32     4191.45     64.22 o 
   8   4   4     1115.06     1067.81     35.90 o 
  10   4   4    14757.33    13616.47    158.25 o 
  12   4   4     2245.98     2216.15     61.06 o 
  14   4   4      738.21      703.76     50.95 o 
  16   4   4       82.59       49.98     33.20 o 
  18   4   4      924.06      917.47     64.08 o 
  20   4   4     7791.13     7246.13    161.35 o 
  22   4   4      594.56      612.00     75.75 o 
  24   4   4       61.23       11.78     45.45 o 
 -27   5   4       17.18      -58.70     49.57 o 
 -25   5   4     1685.73     1453.54     88.18 o 
 -23   5   4        1.03      -15.04     36.73 o 
 -21   5   4      609.66      628.08     59.79 o 
 -19   5   4     5654.15     5615.48    129.18 o 
 -17   5   4     2321.59     2433.35     70.88 o 
 -15   5   4     2245.28     2202.27     57.97 o 
 -13   5   4     2390.04     2357.71     56.94 o 
 -11   5   4     1531.21     1632.75     46.23 o 
  -9   5   4    17030.08    16823.12    224.35 o 
  -7   5   4      452.24      656.81     28.01 o 
  -5   5   4     1620.60     1689.47     38.90 o 
  -3   5   4     4965.69     5398.60     67.51 o 
  -1   5   4     4531.29     4559.79     62.28 o 
   1   5   4      354.35      451.25     28.21 o 
   3   5   4      929.74      949.80     35.24 o 
   5   5   4      126.87      298.31     25.90 o 
   7   5   4      189.25      224.48     23.69 o 
   9   5   4      337.69      256.78     26.03 o 
  11   5   4      804.71      801.08     37.43 o 
  13   5   4      772.34      867.96     46.34 o 
  15   5   4      147.39      194.20     41.20 o 
  17   5   4      320.80      296.50     56.81 o 
  19   5   4       32.05       91.47     42.21 o 
  21   5   4     1695.57     1645.82     89.64 o 
  23   5   4       23.49       17.62     45.59 o 
 -26   6   4       56.54       31.28     57.03 o 
 -24   6   4     1366.41     1152.46     94.25 o 
 -22   6   4     2753.76     2777.62    125.24 o 
 -20   6   4     1720.76     1625.83    113.86 o 
 -18   6   4      336.63      273.44     54.70 o 
 -16   6   4        5.94      -19.63     25.40 o 
 -14   6   4     2754.28     2849.14     74.93 o 
 -12   6   4       13.42       60.88     24.39 o 
 -10   6   4      116.67      112.13     26.54 o 
  -8   6   4      105.38      110.37     25.40 o 
  -6   6   4       26.36       23.20     19.80 o 
  -4   6   4      309.11      295.76     28.57 o 
  -2   6   4        3.57        0.30     18.06 o 
   0   6   4      432.84      483.19     49.31 o 
   2   6   4      297.98      273.29     23.61 o 
   4   6   4      400.85      421.55     28.28 o 
   6   6   4     2164.47     2256.67     55.74 o 
   8   6   4     2645.44     2689.62     69.14 o 
  10   6   4      401.70      436.39     35.41 o 
  12   6   4      802.58      751.33     45.98 o 
  14   6   4      145.84      271.68     52.50 o 
  16   6   4     1317.00     1298.02     95.07 o 
  18   6   4       47.46       30.25     37.19 o 
  20   6   4       22.08        5.53     43.03 o 
  22   6   4        1.48      -48.74     42.72 o 
 -25   7   4        0.80      -64.97     66.95 o 
 -23   7   4      379.70      277.59     91.84 o 
 -21   7   4      940.12      953.23    108.07 o 
 -19   7   4       74.95       96.60     52.35 o 
 -17   7   4       13.98       47.10     37.00 o 
 -15   7   4       51.32       37.23     29.62 o 
 -13   7   4     4344.18     4381.87     94.31 o 
 -11   7   4      164.16      152.36     30.57 o 
  -9   7   4      933.66      832.11     50.61 o 
  -7   7   4      180.00      145.28     28.15 o 
  -5   7   4      954.17      950.45     46.14 o 
  -3   7   4     7144.41     7264.53    113.22 o 
  -1   7   4      999.08     1111.58     51.34 o 
   1   7   4      841.15      933.51     47.80 o 
   3   7   4      102.83      105.38     26.94 o 
   5   7   4       22.25       31.80     23.92 o 
   7   7   4       27.30       17.72     25.77 o 
   9   7   4       50.95       24.96     26.57 o 
  11   7   4     1067.96     1211.42     55.95 o 
  13   7   4       74.63       12.40     32.50 o 
  15   7   4      233.09      181.99     44.14 o 
  17   7   4       76.39       88.16     42.24 o 
  19   7   4        1.91        4.08     41.49 o 
  21   7   4        2.48       40.00     48.34 o 
 -22   8   4        0.76       -0.26     76.45 o 
 -20   8   4     1176.34     1334.74    124.16 o 
 -18   8   4      503.97      517.73    155.17 o 
 -16   8   4      167.57      115.50     48.91 o 
 -14   8   4       39.95        5.90     30.92 o 
 -12   8   4        5.61      -30.44     29.30 o 
 -10   8   4     3389.26     3320.96    126.81 o 
  -8   8   4       16.78       33.04     31.00 o 
  -6   8   4     2911.09     3172.10     94.44 o 
  -4   8   4      208.64      268.13     40.37 o 
  -2   8   4      717.21      868.55     55.14 o 
   0   8   4       31.98      -37.11     24.74 o 
   2   8   4     1902.51     1905.01     83.32 o 
   4   8   4      477.91      662.42     51.47 o 
   6   8   4       12.13       24.21     30.88 o 
   8   8   4      610.69      639.56     52.43 o 
  10   8   4    11078.56    10690.07    158.72 o 
  12   8   4       11.88       39.17     36.43 o 
  14   8   4      651.21      796.12    148.39 o 
  16   8   4      297.49      309.93     83.98 o 
  18   8   4       24.87      -41.56     61.70 o 
 -19   9   4     1033.17      774.64    110.66 o 
 -17   9   4      249.00      269.38     62.87 o 
 -15   9   4     2462.04     2515.49     96.78 o 
 -13   9   4     1255.64     1294.73     73.23 o 
 -11   9   4       67.56       75.81     37.74 o 
  -9   9   4     2936.72     3205.80    101.71 o 
  -7   9   4       43.12       45.39     33.51 o 
  -5   9   4       94.66      131.86     36.83 o 
  -3   9   4      481.38      546.70     60.73 o 
  -1   9   4     1244.44     1273.82    104.48 o 
   1   9   4       74.80       74.15     36.35 o 
   3   9   4     1468.98     1316.32     70.08 o 
   5   9   4     2835.45     2827.76    197.76 o 
   7   9   4       29.54       12.33     39.30 o 
   9   9   4     2593.23     2701.34    202.26 o 
  11   9   4     2416.35     2365.73    107.47 o 
  13   9   4     1118.18     1125.93    105.87 o 
  15   9   4     1646.22     1568.00    194.53 o 
  17   9   4      423.20      760.93    164.67 o 
 -16  10   4      443.02      563.03    100.43 o 
 -14  10   4     1274.44     1475.49     96.56 o 
 -12  10   4      442.89      361.33     61.48 o 
 -10  10   4      752.06      624.08     71.10 o 
  -8  10   4     3813.57     3726.97    150.53 o 
  -6  10   4     4714.87     4286.86    150.13 o 
  -4  10   4     1240.17     1397.14    152.94 o 
  -2  10   4       18.14       45.97     43.96 o 
   0  10   4        0.04        6.95     41.48 o 
   2  10   4       18.61       46.78     44.69 o 
   4  10   4      631.70      595.45     69.17 o 
   6  10   4     1084.68      953.77     80.86 o 
   8  10   4      269.81      208.98     57.11 o 
  10  10   4      178.55      266.03     58.28 o 
  12  10   4      602.35      734.30     98.01 o 
  14  10   4     1242.07     1007.03    177.34 o 
 -13  11   4     1185.59     1166.24     96.65 o 
 -11  11   4     4049.04     4311.86    153.48 o 
  -9  11   4     1915.84     2006.86    121.34 o 
  -7  11   4     1090.68     1227.38    115.70 o 
  -5  11   4     1321.62     1340.28     94.67 o 
  -3  11   4      519.26      536.43    133.69 o 
  -1  11   4        6.08      -23.76     41.23 o 
   1  11   4      669.04      556.08     73.63 o 
   3  11   4      519.28      542.05     74.30 o 
   5  11   4      404.73      521.84     73.93 o 
   7  11   4      531.78      615.71    130.83 o 
   9  11   4      644.22      640.49     79.75 o 
  -4  12   4      112.30      190.66     61.94 o 
  -2  12   4       20.58       47.45     55.19 o 
   0  12   4      141.16      248.04     68.85 o 
 -29   1   5      496.02      365.01     60.80 o 
 -27   1   5      743.33      712.15     67.54 o 
 -25   1   5        5.50        7.96     36.96 o 
 -23   1   5     1929.72     1909.26     82.75 o 
 -21   1   5       63.38       74.92     36.31 o 
 -19   1   5      455.75      476.19     54.12 o 
 -17   1   5     3415.07     3615.86     71.47 o 
 -15   1   5      968.57     1025.09     33.60 o 
 -13   1   5     4853.96     5729.89     72.51 o 
 -11   1   5     8384.37     8594.66     88.83 o 
  -9   1   5     1718.08     1132.57     28.80 o 
  -7   1   5    84766.24    88383.72    605.11 o 
  -5   1   5   219070.81   229177.33   1511.18 o 
  -3   1   5    52023.43    55421.66    448.73 o 
  -1   1   5    33730.51    32047.35    238.28 o 
   1   1   5     9658.67     9519.84     83.23 o 
   3   1   5     2537.88     2151.18     35.99 o 
   5   1   5     8482.80     8247.24     81.35 o 
   7   1   5       85.49      122.19     14.02 o 
   9   1   5      356.51      355.61     29.13 o 
  11   1   5     9328.56     9775.83    125.27 o 
  13   1   5     7348.25     7245.63    209.08 o 
  15   1   5     2930.05     3091.61     90.77 o 
  17   1   5     1693.49     1749.93     85.00 o 
  19   1   5      312.09      462.35     52.42 o 
  21   1   5       11.28       30.52     52.50 o 
  23   1   5      686.33      621.04     67.47 o 
  25   1   5      328.90      404.24     62.85 o 
 -30   2   5     1599.23     1507.64     95.60 o 
 -28   2   5       80.94       56.12     43.40 o 
 -26   2   5      765.85      832.37     69.27 o 
 -24   2   5     2059.35     1950.26     87.99 o 
 -22   2   5     6079.24     6033.76    135.99 o 
 -20   2   5       15.26      -40.25     28.57 o 
 -18   2   5     2360.05     2531.04     91.81 o 
 -16   2   5    16012.11    16150.79    151.74 o 
 -14   2   5     1780.46     2048.85     45.65 o 
 -12   2   5    23213.36    22450.05    183.91 o 
 -10   2   5     1677.56     1377.70     33.71 o 
  -8   2   5      632.04      583.17     21.47 o 
  -6   2   5    12860.57    13103.02    126.18 o 
  -4   2   5     4220.85     4460.64     69.59 o 
  -2   2   5     1316.96     1665.12     41.61 o 
   0   2   5    44035.15    44871.59    327.22 o 
   2   2   5      414.30      360.62     17.18 o 
   4   2   5    39450.50    41187.91    305.61 o 
   6   2   5    19032.94    20886.58    166.01 o 
   8   2   5    24361.69    26715.15    205.95 o 
  10   2   5     1178.74     1278.74     35.31 o 
  12   2   5    23499.29    23785.93    268.71 o 
  14   2   5     9239.97     8559.51    149.00 o 
  16   2   5     1070.28      961.03     60.48 o 
  18   2   5     2449.22     2321.90    126.16 o 
  20   2   5      352.97      333.16     50.99 o 
  22   2   5       24.74       58.88     40.98 o 
  24   2   5     1255.06     1364.37     88.19 o 
  26   2   5       66.21      119.45     53.46 o 
 -29   3   5       36.02       45.79     50.93 o 
 -27   3   5      360.67      299.12     55.52 o 
 -25   3   5      518.38      591.23     60.82 o 
 -23   3   5      244.85      294.11     47.44 o 
 -21   3   5      762.00      624.41     54.77 o 
 -19   3   5     2566.88     2509.03     84.03 o 
 -17   3   5     1041.77      972.81     60.51 o 
 -15   3   5    13027.60    13086.30    133.89 o 
 -13   3   5    32538.49    33617.86    256.36 o 
 -11   3   5    37723.29    38648.01    280.50 o 
  -9   3   5     3687.46     3528.55     53.57 o 
  -7   3   5     2159.01     2025.34     42.01 o 
  -5   3   5    14471.24    14402.88    168.17 o 
  -3   3   5     8412.64     8376.93    109.05 o 
  -1   3   5    24636.50    24580.15    232.95 o 
   1   3   5     8589.11     9597.12    101.51 o 
   3   3   5    15757.60    17314.27    142.82 o 
   5   3   5      581.29      633.62     25.45 o 
   7   3   5     5772.04     5866.00     75.82 o 
   9   3   5       86.60      196.83     19.89 o 
  11   3   5     7390.02     7624.60    117.76 o 
  13   3   5     8273.68     8185.82    143.89 o 
  15   3   5      204.85      266.35     62.59 o 
  17   3   5      197.57      189.01     40.42 o 
  19   3   5     2847.26     2909.22    127.72 o 
  21   3   5       85.18      198.30     46.95 o 
  23   3   5      921.83     1021.04     78.38 o 
  25   3   5      466.46      534.61     69.19 o 
 -28   4   5     1512.64     1361.78     88.88 o 
 -26   4   5     1241.22     1301.72     82.07 o 
 -24   4   5      470.99      484.81     74.78 o 
 -22   4   5       49.52       64.82     50.41 o 
 -20   4   5     1255.01     1173.49     76.54 o 
 -18   4   5     5091.49     4916.53    166.51 o 
 -16   4   5     8584.35     8954.79    111.98 o 
 -14   4   5     7965.27     7719.23     99.66 o 
 -12   4   5    29685.98    30496.16    240.64 o 
 -10   4   5    20445.10    20158.53    184.85 o 
  -8   4   5    11084.88    10715.35    114.00 o 
  -6   4   5      371.98      225.90     21.05 o 
  -4   4   5     4819.13     4560.48     67.43 o 
  -2   4   5     3111.86     3204.93     60.51 o 
   0   4   5     3748.92     3875.99     62.23 o 
   2   4   5     1150.10     1462.55     49.17 o 
   4   4   5      537.81      606.50     31.45 o 
   6   4   5       87.80      229.55     20.68 o 
   8   4   5     9343.11     9523.78    107.87 o 
  10   4   5     2158.97     2117.30     51.18 o 
  12   4   5     2868.78     2766.40     68.67 o 
  14   4   5      352.74      353.27     44.10 o 
  16   4   5     7264.41     7035.05    153.58 o 
  18   4   5     3333.18     3814.21    113.98 o 
  20   4   5     1555.89     1737.77    110.22 o 
  22   4   5     1562.64     1553.67     90.15 o 
  24   4   5      958.58     1002.52     93.25 o 
 -27   5   5     1116.46     1090.30     97.55 o 
 -25   5   5        0.48      -15.20     45.19 o 
 -23   5   5      853.19     1027.55     86.11 o 
 -21   5   5      212.55      302.54     48.61 o 
 -19   5   5      272.76      304.69     45.43 o 
 -17   5   5     2879.99     3085.23     78.61 o 
 -15   5   5    12840.46    12811.96    142.22 o 
 -13   5   5     8102.52     7200.63     97.68 o 
 -11   5   5     1834.66     1551.61     55.37 o 
  -9   5   5     7847.67     7338.88     90.65 o 
  -7   5   5     7258.32     6745.74     81.14 o 
  -5   5   5     5761.29     5322.35     82.54 o 
  -3   5   5     5677.08     5251.09    108.06 o 
  -1   5   5     1315.43      985.65     37.37 o 
   1   5   5     1131.45     1346.82     35.58 o 
   3   5   5      123.28      315.72     22.94 o 
   5   5   5     5162.08     5422.40     78.02 o 
   7   5   5     3297.76     3144.42     62.05 o 
   9   5   5     3608.41     3581.59     68.50 o 
  11   5   5     1396.98     1357.71     46.70 o 
  13   5   5       95.19       76.68     32.48 o 
  15   5   5     8015.71     7719.15    152.94 o 
  17   5   5     2989.62     3297.50    106.28 o 
  19   5   5     4752.83     4744.08    132.45 o 
  21   5   5     2140.35     2462.02    104.95 o 
  23   5   5      915.35      940.52     81.46 o 
 -26   6   5       54.20       52.21     69.88 o 
 -24   6   5       15.11       34.44     53.62 o 
 -22   6   5      338.89      221.76     59.16 o 
 -20   6   5     3178.69     3210.67    124.72 o 
 -18   6   5     3484.33     3449.91    100.53 o 
 -16   6   5      742.71      873.34     48.79 o 
 -14   6   5    15076.16    15216.10    181.01 o 
 -12   6   5     4858.12     4619.38     90.42 o 
 -10   6   5    11405.06    11094.38    142.19 o 
  -8   6   5    40709.53    39862.79    338.34 o 
  -6   6   5    11579.24    11532.62    140.18 o 
  -4   6   5    28975.46    27765.47    252.41 o 
  -2   6   5     8440.18     8014.01    139.53 o 
   0   6   5      668.01      526.54     33.06 o 
   2   6   5     2955.83     3006.97     89.79 o 
   4   6   5        1.27       24.39     18.24 o 
   6   6   5      590.18      576.83     33.36 o 
   8   6   5      895.49      940.02     41.00 o 
  10   6   5     8255.63     8298.16    113.61 o 
  12   6   5     4381.86     4499.15     96.08 o 
  14   6   5     2462.08     2685.23     91.88 o 
  16   6   5     6476.21     6915.14    150.88 o 
  18   6   5     1610.81     1607.81    113.75 o 
  20   6   5     5937.87     6102.13    156.22 o 
  22   6   5     2988.39     2773.84    116.72 o 
 -25   7   5      407.49      331.51     93.71 o 
 -23   7   5      279.51      229.01     80.00 o 
 -21   7   5     1320.05     1252.81    116.75 o 
 -19   7   5     1695.60     1734.09    125.96 o 
 -17   7   5      811.65      906.29    117.58 o 
 -15   7   5       94.80       54.08     32.69 o 
 -13   7   5     6948.82     6947.85    135.34 o 
 -11   7   5     3266.23     3124.95     89.67 o 
  -9   7   5    15366.07    15195.69    207.37 o 
  -7   7   5    10411.20    10353.60    181.01 o 
  -5   7   5    13957.43    13992.60    193.37 o 
  -3   7   5    15186.43    15122.54    203.16 o 
  -1   7   5       72.86       57.37     35.65 o 
   1   7   5     1048.97     1089.02     92.72 o 
   3   7   5       21.15       30.64     23.83 o 
   5   7   5    12479.34    12468.84    159.46 o 
   7   7   5      564.53      515.64     40.49 o 
   9   7   5       29.40       78.97     28.33 o 
  11   7   5     2534.37     2612.51    107.09 o 
  13   7   5      211.93      254.88     52.63 o 
  15   7   5     8517.18     8223.31    194.71 o 
  17   7   5     4243.67     4240.53    148.08 o 
  19   7   5     1465.36     1407.40    167.52 o 
  21   7   5     2141.98     2299.79    128.35 o 
 -22   8   5       34.33       92.44     70.94 o 
 -20   8   5       13.22       24.14     62.72 o 
 -18   8   5      209.44      210.39     56.52 o 
 -16   8   5      902.70     1026.22     65.75 o 
 -14   8   5      136.21       98.16     37.98 o 
 -12   8   5      406.39      471.77     50.03 o 
 -10   8   5     9180.70     9444.61    176.68 o 
  -8   8   5    15238.04    15833.46    222.86 o 
  -6   8   5    24552.88    24892.64    295.70 o 
  -4   8   5    20864.77    21658.68    268.63 o 
  -2   8   5     7985.59     8237.37    151.30 o 
   0   8   5      711.10      796.72     55.83 o 
   2   8   5      860.41      818.52     55.91 o 
   4   8   5     1211.99     1170.45     67.13 o 
   6   8   5       30.21       -0.76     29.63 o 
   8   8   5     1449.05     1417.51     70.75 o 
  10   8   5     3083.94     3106.23     98.81 o 
  12   8   5     1899.14     1770.94     95.45 o 
  14   8   5     3674.42     3537.29    166.90 o 
  16   8   5     3028.88     3183.09    311.70 o 
  18   8   5     1592.78     1357.46    129.40 o 
 -21   9   5      542.91      468.53     99.23 o 
 -19   9   5     1191.93     1093.43    122.16 o 
 -17   9   5     2173.10     2205.14    164.39 o 
 -15   9   5     4584.04     4636.11    229.59 o 
 -13   9   5     1490.82     1475.79     91.96 o 
 -11   9   5      166.44      181.53     44.45 o 
  -9   9   5     2993.99     2975.83     99.06 o 
  -7   9   5     1943.32     1953.50     83.25 o 
  -5   9   5     1543.15     1612.67     77.25 o 
  -3   9   5      968.80      941.34     67.88 o 
  -1   9   5      961.31      837.83     60.53 o 
   1   9   5       24.06      -26.27     32.48 o 
   3   9   5       17.85       21.82     35.78 o 
   5   9   5      207.08      140.60     40.07 o 
   7   9   5      135.59      177.06     44.40 o 
   9   9   5       27.80        4.61     36.62 o 
  11   9   5     2375.82     2288.30    137.06 o 
  13   9   5     2601.66     2250.22    220.77 o 
  15   9   5      822.15      968.13    171.01 o 
 -16  10   5     2550.35     2421.24    138.40 o 
 -14  10   5      491.32      528.27     70.85 o 
 -12  10   5     4423.88     4707.58    153.10 o 
 -10  10   5     1853.11     1903.80    103.38 o 
  -8  10   5       10.35       87.44     46.80 o 
  -6  10   5     1599.21     1561.84    105.82 o 
  -4  10   5      188.01      113.94     52.23 o 
  -2  10   5      664.05      651.02     70.80 o 
   0  10   5     1010.82      915.65     78.39 o 
   2  10   5       43.00       45.37     45.39 o 
   4  10   5      183.05      227.81     57.78 o 
   6  10   5        0.76       18.81     45.59 o 
   8  10   5      742.27      701.58     75.88 o 
  10  10   5      246.72      272.85     59.85 o 
  12  10   5      441.03      524.69     92.22 o 
 -13  11   5      593.08      604.92     80.32 o 
 -11  11   5     1396.90     1561.15    102.91 o 
  -9  11   5      127.13      127.81     55.50 o 
  -7  11   5       37.18       60.75     52.43 o 
  -5  11   5       28.32       43.11     50.22 o 
  -3  11   5      748.20      673.52     78.78 o 
  -1  11   5       53.79      116.51     50.29 o 
   1  11   5      225.10      171.98     56.85 o 
   3  11   5       10.33      -22.66     78.49 o 
   5  11   5       11.69      -36.39     45.17 o 
   7  11   5      828.36      761.40     84.64 o 
   9  11   5       62.13       94.66     57.03 o 
 -30   0   6     4655.99     4677.06    204.39 o 
 -28   0   6     1566.19     1451.33    125.08 o 
 -26   0   6       75.23       39.04     53.42 o 
 -24   0   6      893.69      823.78     88.47 o 
 -22   0   6        0.99        5.63     45.69 o 
 -20   0   6      561.53      571.46    237.51 o 
 -18   0   6     1569.57     1688.94    123.50 o 
 -16   0   6     2051.27     2283.14     68.19 o 
 -14   0   6      689.34      862.74     43.07 o 
 -12   0   6     2007.66     1541.42     51.65 o 
 -10   0   6    92810.23    96725.73    862.97 o 
  -8   0   6    12013.48    11086.23    194.75 o 
  -6   0   6   956015.63   866856.19  25194.11 o 
  -4   0   6   361827.56   356292.97   6916.37 o 
  -2   0   6     1822.02     2548.92    163.81 o 
   0   0   6    43326.39    41358.26    390.00 o 
   2   0   6    16430.08    16323.05    256.51 o 
   4   0   6     7558.31     6923.74    104.79 o 
   6   0   6       98.45      165.79     22.55 o 
   8   0   6    13121.29    14185.70    178.70 o 
  10   0   6     7644.70     8264.40    127.18 o 
  12   0   6     3274.26     3302.29    123.74 o 
  14   0   6    29844.19    29567.55    462.91 o 
  16   0   6     1030.35      922.85    116.27 o 
  18   0   6     1338.30     1557.73    133.00 o 
  20   0   6     2771.72     2891.93    148.38 o 
  22   0   6      204.37      250.92     69.06 o 
  24   0   6     1785.53     1914.06    141.69 o 
 -29   1   6     3343.80     3472.72    125.06 o 
 -27   1   6      658.14      805.23     87.63 o 
 -25   1   6     1797.86     1773.40     85.81 o 
 -23   1   6       36.07       36.09     44.66 o 
 -21   1   6      988.13     1071.20     73.92 o 
 -19   1   6      148.55      173.58     34.83 o 
 -17   1   6     1845.06     1701.01     44.83 o 
 -15   1   6      102.16       63.00     15.60 o 
 -13   1   6     2220.94     2264.36     45.49 o 
 -11   1   6    19780.85    18573.25    153.86 o 
  -9   1   6    30843.19    30670.99    243.53 o 
  -7   1   6    66370.42    65129.87    418.45 o 
  -5   1   6     3971.46     3879.77     47.69 o 
  -3   1   6     3663.62     3439.52     61.94 o 
  -1   1   6    35479.91    36611.85    246.81 o 
   1   1   6     5262.92     4755.73     55.75 o 
   3   1   6    10188.37    10325.79    115.14 o 
   5   1   6     4472.17     4202.95     56.60 o 
   7   1   6       45.28       54.72     15.86 o 
   9   1   6     2051.44     2130.50     42.54 o 
  11   1   6     2167.70     2387.82     55.66 o 
  13   1   6    15017.06    15410.54    207.90 o 
  15   1   6     2866.02     2771.49     87.99 o 
  17   1   6     7801.15     7579.00    153.72 o 
  19   1   6     6561.12     6507.26    147.67 o 
  21   1   6       26.74       82.88     41.94 o 
  23   1   6     1965.57     2122.77    102.75 o 
  25   1   6     1011.44      943.88     82.13 o 
 -30   2   6      634.72      632.86     71.34 o 
 -28   2   6      422.95      417.12     61.19 o 
 -26   2   6     4034.73     4125.51    129.71 o 
 -24   2   6     5146.27     5238.03    131.84 o 
 -22   2   6        8.39       54.78     32.53 o 
 -20   2   6       59.39        0.09     28.30 o 
 -18   2   6      146.58       91.78     24.56 o 
 -16   2   6     6840.05     6768.52     89.08 o 
 -14   2   6    16379.73    16292.00    149.65 o 
 -12   2   6    12959.31    12555.94    127.57 o 
 -10   2   6    26333.03    24886.53    191.60 o 
  -8   2   6    13025.89    11815.73    105.84 o 
  -6   2   6    18787.55    17843.33    138.17 o 
  -4   2   6     6927.45     6111.44     87.28 o 
  -2   2   6    26753.16    26173.37    239.11 o 
   0   2   6     1461.16     1297.34     35.61 o 
   2   2   6      988.76      962.80     26.25 o 
   4   2   6     6620.30     7121.19     78.73 o 
   6   2   6       63.11       74.26     13.97 o 
   8   2   6      389.42      519.29     32.11 o 
  10   2   6     4867.26     4819.77     69.37 o 
  12   2   6     1251.92     1154.49     56.80 o 
  14   2   6    13958.43    14097.30    202.71 o 
  16   2   6     8181.60     8155.20    308.21 o 
  18   2   6     4886.22     4862.51    131.90 o 
  20   2   6     3059.31     3061.76    107.24 o 
  22   2   6     2765.18     2530.15    107.60 o 
  24   2   6     3073.37     3008.59    120.94 o 
 -29   3   6      231.74      190.57     55.74 o 
 -27   3   6     2018.41     1915.14     94.91 o 
 -25   3   6      296.03      197.62     47.23 o 
 -23   3   6     1779.34     1831.52     82.67 o 
 -21   3   6     2837.46     2734.16     91.25 o 
 -19   3   6     2436.11     2526.10     82.30 o 
 -17   3   6     3639.80     3733.01     77.54 o 
 -15   3   6     7088.54     7072.44     92.78 o 
 -13   3   6     8690.24     8083.06     96.10 o 
 -11   3   6     6546.29     6361.34     79.12 o 
  -9   3   6     7483.81     7042.89     85.72 o 
  -7   3   6     1852.40     1620.87     44.24 o 
  -5   3   6     2753.45     2532.19     65.00 o 
  -3   3   6     5920.95     5470.10     99.06 o 
  -1   3   6     1586.77     1674.12     47.85 o 
   1   3   6      840.65     1220.64     39.87 o 
   3   3   6     6574.43     6572.66     75.94 o 
   5   3   6       70.55       78.64     15.46 o 
   7   3   6    11242.15    11889.98    149.45 o 
   9   3   6        8.92       23.19     17.69 o 
  11   3   6       86.53       86.27     22.48 o 
  13   3   6     1328.52     1469.46     65.24 o 
  15   3   6      112.97      158.19     36.79 o 
  17   3   6      814.18      774.68     74.70 o 
  19   3   6     1271.26     1352.89     95.60 o 
  21   3   6     6310.39     6024.05    172.91 o 
  23   3   6      787.65      846.21     76.59 o 
 -28   4   6       13.30      -65.06     43.38 o 
 -26   4   6       25.01      -12.39     43.75 o 
 -24   4   6       90.03       70.03     41.82 o 
 -22   4   6     1576.51     1502.50     76.06 o 
 -20   4   6      496.98      478.16     49.48 o 
 -18   4   6     8556.16     8975.18    136.41 o 
 -16   4   6       21.96       67.78     21.64 o 
 -14   4   6    10863.01    11163.08    123.70 o 
 -12   4   6    18398.66    19092.17    170.71 o 
 -10   4   6     3630.63     3868.00     61.31 o 
  -8   4   6     5801.03     5401.55     72.58 o 
  -6   4   6      702.42      633.28     35.73 o 
  -4   4   6     4367.54     4292.57     82.93 o 
  -2   4   6    40563.42    40411.80    363.82 o 
   0   4   6     9371.28    10747.52    116.65 o 
   2   4   6    33781.67    34939.16    285.18 o 
   4   4   6      499.33      596.07     27.03 o 
   6   4   6     2976.63     3408.80     60.57 o 
   8   4   6     5093.81     4974.95     76.05 o 
  10   4   6     4575.59     4432.56     82.01 o 
  12   4   6     1473.83     1455.08     65.02 o 
  14   4   6      283.45      279.82     43.29 o 
  16   4   6      261.27      320.93     55.43 o 
  18   4   6      106.10       90.46     43.89 o 
  20   4   6     3143.04     3359.69    116.52 o 
  22   4   6     2643.25     2822.31    114.12 o 
  24   4   6       99.99       68.91     50.10 o 
 -27   5   6      219.77      184.88     63.20 o 
 -25   5   6     1255.09     1356.21    124.53 o 
 -23   5   6      429.21      572.57     87.90 o 
 -21   5   6      479.75      507.18     63.52 o 
 -19   5   6     1081.68     1110.69     75.86 o 
 -17   5   6      875.58      956.96     47.53 o 
 -15   5   6     2729.44     2688.22     69.03 o 
 -13   5   6     2894.71     3219.60     72.99 o 
 -11   5   6      747.12      763.54     38.60 o 
  -9   5   6     2885.58     2951.12     65.07 o 
  -7   5   6      563.37      510.29     31.20 o 
  -5   5   6    10144.96    11324.08    128.35 o 
  -3   5   6     4298.89     4109.81     99.55 o 
  -1   5   6     4037.19     4235.42     71.12 o 
   1   5   6     1441.14     1617.81     39.02 o 
   3   5   6     9640.22     9538.42    112.40 o 
   5   5   6     6694.81     7030.08    102.81 o 
   7   5   6      279.45      310.95     30.28 o 
   9   5   6       43.57       51.10     20.61 o 
  11   5   6     1735.88     1834.76     60.87 o 
  13   5   6      477.49      490.75     49.04 o 
  15   5   6      325.99      456.48     49.96 o 
  17   5   6     2545.93     2201.11     90.78 o 
  19   5   6      375.43      356.36     55.32 o 
  21   5   6     1001.69     1129.27     81.91 o 
  23   5   6      519.90      499.87     68.36 o 
 -26   6   6       58.03      106.41     74.83 o 
 -24   6   6      207.65      177.97    112.19 o 
 -22   6   6      534.65      661.83     93.73 o 
 -20   6   6        8.16      -10.10     55.91 o 
 -18   6   6       14.09       20.42     54.26 o 
 -16   6   6        3.07       48.50     27.42 o 
 -14   6   6      102.46       78.43     30.42 o 
 -12   6   6      409.35      300.56     37.29 o 
 -10   6   6       97.18       96.52     27.95 o 
  -8   6   6        1.59       19.51     24.70 o 
  -6   6   6      921.39      902.71     49.98 o 
  -4   6   6      837.50      811.43     66.86 o 
  -2   6   6      149.22      233.70     26.53 o 
   0   6   6      148.48      221.10     25.97 o 
   2   6   6      126.01      103.58     22.86 o 
   4   6   6      364.57      441.19     33.47 o 
   6   6   6      375.54      363.44     33.37 o 
   8   6   6      203.70      191.16     32.34 o 
  10   6   6      193.46      173.93     28.80 o 
  12   6   6     1713.37     1660.51     62.58 o 
  14   6   6      108.02      117.11     36.98 o 
  16   6   6      967.76      863.01     72.22 o 
  18   6   6        7.64        5.67     38.74 o 
  20   6   6       73.25       98.02     49.56 o 
 -25   7   6      219.46      154.81     82.52 o 
 -23   7   6       44.89       10.21     85.05 o 
 -21   7   6       12.62       60.25     67.11 o 
 -19   7   6       29.70       91.09     60.42 o 
 -17   7   6      755.56      686.11     55.63 o 
 -15   7   6      310.07      276.94     42.26 o 
 -13   7   6      683.32      576.88     49.34 o 
 -11   7   6       32.21       40.81     34.48 o 
  -9   7   6     1911.94     2046.26     74.43 o 
  -7   7   6      736.70      738.82     51.67 o 
  -5   7   6      485.74      557.82     72.22 o 
  -3   7   6     1385.66     1441.55     68.69 o 
  -1   7   6      138.98      205.05     34.76 o 
   1   7   6     1256.26     1373.84     63.61 o 
   3   7   6        6.19      -23.12     25.56 o 
   5   7   6      308.11      265.41     39.68 o 
   7   7   6     2091.88     2076.27     76.16 o 
   9   7   6      909.61      849.50     55.70 o 
  11   7   6      554.25      625.59     95.42 o 
  13   7   6      112.65       -3.17     54.74 o 
  15   7   6      187.83      236.98     85.96 o 
  17   7   6       48.79       24.71     61.83 o 
  19   7   6        8.46       61.57     96.81 o 
 -22   8   6     1099.76      876.71    114.19 o 
 -20   8   6     1013.06      925.95    109.35 o 
 -18   8   6      918.89     1059.17    131.24 o 
 -16   8   6        1.69      -11.43     34.45 o 
 -14   8   6     1219.11     1151.06     67.67 o 
 -12   8   6     1101.18     1241.20     68.82 o 
 -10   8   6        3.05       21.52     34.33 o 
  -8   8   6     1070.01     1076.02     64.57 o 
  -6   8   6      595.40      807.80     58.47 o 
  -4   8   6       14.97        1.72     31.42 o 
  -2   8   6     1075.36     1058.51     62.93 o 
   0   8   6        6.53      -12.02     30.06 o 
   2   8   6     1819.64     1679.42     74.27 o 
   4   8   6     1736.61     1684.67     74.60 o 
   6   8   6      631.86      593.68     52.10 o 
   8   8   6      518.86      568.88     63.60 o 
  10   8   6     1292.19     1117.64     66.84 o 
  12   8   6       44.92      -16.35     41.67 o 
  14   8   6       20.37      175.28     70.91 o 
  16   8   6      450.67      197.29    118.08 o 
  18   8   6      229.56      104.47    152.91 o 
 -21   9   6      209.51       55.20     77.09 o 
 -19   9   6      319.97      422.01     93.91 o 
 -17   9   6       58.46       77.13     52.72 o 
 -15   9   6       26.03       21.39     40.25 o 
 -13   9   6      451.26      497.85     56.17 o 
 -11   9   6       95.75      101.24     44.66 o 
  -9   9   6     1491.57     1503.83     76.82 o 
  -7   9   6      191.90      195.15     42.32 o 
  -5   9   6      809.69      654.05     91.42 o 
  -3   9   6     1498.41     1755.82     81.10 o 
  -1   9   6      467.28      542.24     54.44 o 
   1   9   6     2493.48     2448.74    102.39 o 
   3   9   6     3166.66     3130.23    101.58 o 
   5   9   6       50.81       18.09     33.65 o 
   7   9   6      755.46      709.86     63.19 o 
   9   9   6      456.28      382.63     52.37 o 
  11   9   6      413.72      458.43     66.57 o 
  13   9   6        1.81      -47.12     61.83 o 
  15   9   6      214.62      -29.86     94.10 o 
 -16  10   6       25.34       21.30     44.22 o 
 -14  10   6      863.87      906.36     73.47 o 
 -12  10   6        9.01       11.88     41.40 o 
 -10  10   6      834.82      932.98     70.12 o 
  -8  10   6     2169.77     2340.82     97.73 o 
  -6  10   6     2617.78     2686.46    115.32 o 
  -4  10   6     4619.33     4530.18    146.57 o 
  -2  10   6     1170.56     1452.96    139.29 o 
   0  10   6      507.40      501.19     66.57 o 
   2  10   6       55.74       68.73     45.98 o 
   4  10   6        5.12      -15.45     43.84 o 
   6  10   6      174.39      108.31     51.00 o 
   8  10   6      267.42      154.93     57.75 o 
  10  10   6       29.45      -17.06     49.30 o 
  12  10   6      800.79      869.66    114.00 o 
 -13  11   6      268.82      311.30    108.78 o 
 -11  11   6      959.68     1034.48    115.73 o 
  -9  11   6      697.03      751.67     82.59 o 
  -7  11   6     2186.01     2097.89    227.47 o 
  -5  11   6     2331.52     2156.77    117.01 o 
  -3  11   6     2414.37     2623.43    218.92 o 
  -1  11   6      903.42      872.14     84.91 o 
   1  11   6      809.15     1019.07     89.77 o 
   3  11   6      103.14      143.52     59.29 o 
   5  11   6      304.35      395.14     72.38 o 
   7  11   6       32.41      -11.19     53.17 o 
 -31   1   7       10.11       54.52     49.56 o 
 -29   1   7       16.39       20.87     45.13 o 
 -27   1   7      372.04      289.69     55.18 o 
 -25   1   7      871.43      754.99     62.83 o 
 -23   1   7     1070.77      936.60     63.57 o 
 -21   1   7       57.38       92.78     33.73 o 
 -19   1   7     2430.91     2338.97     85.70 o 
 -17   1   7      910.92      865.96     34.30 o 
 -15   1   7     1930.79     2218.18     62.25 o 
 -13   1   7      781.49      915.85     31.50 o 
 -11   1   7    16217.60    17051.84    145.94 o 
  -9   1   7     9718.67    10827.37    102.50 o 
  -7   1   7      328.76      363.41     19.46 o 
  -5   1   7    11676.60    12154.50    104.12 o 
  -3   1   7      884.68     1009.80     27.92 o 
  -1   1   7    13648.59    15079.04    123.25 o 
   1   1   7      221.27      218.47     21.18 o 
   3   1   7       31.89       44.96     12.45 o 
   5   1   7    28158.70    29734.77    222.07 o 
   7   1   7    13111.97    14721.15    134.03 o 
   9   1   7      144.33      174.32     18.64 o 
  11   1   7      482.01      367.60     37.49 o 
  13   1   7        1.12      -24.16     25.73 o 
  15   1   7      416.09      445.72     48.37 o 
  17   1   7       10.81       10.85     33.59 o 
  19   1   7     1233.86     1352.14     84.36 o 
  21   1   7       43.52       84.84     49.10 o 
  23   1   7        1.21        4.73     44.28 o 
  25   1   7      100.37      207.75     56.56 o 
 -30   2   7      767.07      808.90     76.99 o 
 -28   2   7        6.29       45.30     46.14 o 
 -26   2   7      205.17      115.84     54.19 o 
 -24   2   7      477.29      651.72     59.05 o 
 -22   2   7        3.45       -4.55     30.75 o 
 -20   2   7     3154.83     3188.69     93.84 o 
 -18   2   7    19130.44    19147.61    202.34 o 
 -16   2   7      312.23      376.69     26.43 o 
 -14   2   7      933.90      813.77     46.65 o 
 -12   2   7       43.18       55.02     14.86 o 
 -10   2   7    22073.26    22212.86    176.88 o 
  -8   2   7     5847.42     6409.30     71.32 o 
  -6   2   7    14343.08    13626.46    131.12 o 
  -4   2   7    16334.63    17185.95    171.80 o 
  -2   2   7       56.65       48.34     12.19 o 
   0   2   7      892.25      787.88     27.18 o 
   2   2   7       21.44       55.62     13.76 o 
   4   2   7     5120.86     5954.06     73.45 o 
   6   2   7    14455.10    14383.82    158.55 o 
   8   2   7       85.63      186.63     19.34 o 
  10   2   7     2181.36     1907.60     56.31 o 
  12   2   7      849.55     1005.04     55.28 o 
  14   2   7     4168.82     4329.95    109.76 o 
  16   2   7        5.45      -19.52     30.68 o 
  18   2   7     3296.98     3360.24    108.15 o 
  20   2   7     1136.70      932.00     71.61 o 
  22   2   7        3.39      -44.62     56.68 o 
  24   2   7      855.60      800.04     79.20 o 
 -29   3   7      245.16      254.12     55.57 o 
 -27   3   7       87.65       71.60     45.01 o 
 -25   3   7      484.46      594.89     60.51 o 
 -23   3   7     3323.63     3504.64    112.97 o 
 -21   3   7       35.28       10.35     31.53 o 
 -19   3   7     2658.44     2691.92     87.37 o 
 -17   3   7     1214.55     1246.79     43.07 o 
 -15   3   7      287.03      356.42     26.31 o 
 -13   3   7     1604.39     1690.14     53.95 o 
 -11   3   7    12411.14    11816.52    116.86 o 
  -9   3   7     3982.64     3384.85     52.67 o 
  -7   3   7     1648.13     1581.94     50.61 o 
  -5   3   7    20592.70    19311.85    203.77 o 
  -3   3   7     1056.03      852.83     37.78 o 
  -1   3   7     3567.87     3172.52     52.78 o 
   1   3   7     9746.08     9628.21     94.66 o 
   3   3   7     1282.07     1503.39     37.06 o 
   5   3   7    12919.44    12949.70    125.93 o 
   7   3   7      870.94      733.64     32.84 o 
   9   3   7     1168.34     1132.09     38.69 o 
  11   3   7      622.38      656.94     38.80 o 
  13   3   7     6481.90     6151.49    128.14 o 
  15   3   7     3511.53     3304.85    101.57 o 
  17   3   7      564.00      493.86     67.39 o 
  19   3   7     2645.57     2942.40    116.23 o 
  21   3   7      811.56      757.66     70.46 o 
  23   3   7      567.59      544.69     68.43 o 
 -28   4   7      528.37      509.52     74.78 o 
 -26   4   7      269.80      381.95     65.64 o 
 -24   4   7      524.73      538.57     58.23 o 
 -22   4   7     2004.23     2175.60     87.47 o 
 -20   4   7      169.04      193.17     39.40 o 
 -18   4   7      408.82      385.69     36.69 o 
 -16   4   7     3795.37     4046.48    105.41 o 
 -14   4   7     1157.52     1116.84     48.83 o 
 -12   4   7     7007.16     6915.02     88.58 o 
 -10   4   7     4467.93     4345.61     64.18 o 
  -8   4   7     6533.48     6211.96     72.47 o 
  -6   4   7    28197.98    27664.41    308.45 o 
  -4   4   7    12383.42    11673.20    162.84 o 
  -2   4   7    26272.63    25461.67    259.32 o 
   0   4   7    27462.49    28367.31    213.21 o 
   2   4   7    14971.35    15656.29    140.05 o 
   4   4   7     2474.70     2538.39     58.40 o 
   6   4   7    10561.31    10341.80    114.69 o 
   8   4   7     6242.37     6335.81     90.71 o 
  10   4   7      436.74      365.36     28.55 o 
  12   4   7      179.78      200.69     42.84 o 
  14   4   7     4520.92     4277.33    112.27 o 
  16   4   7     1661.51     1695.16     80.63 o 
  18   4   7     3120.44     3321.97    111.01 o 
  20   4   7     1684.94     1825.40    106.43 o 
  22   4   7     1568.73     1347.87    109.96 o 
 -27   5   7     3352.65     3386.72    184.74 o 
 -25   5   7     3617.58     3526.27    180.97 o 
 -23   5   7      820.28      876.83     81.21 o 
 -21   5   7     3445.91     3502.33    167.17 o 
 -19   5   7       10.30      -10.33     29.58 o 
 -17   5   7     1101.64     1081.75     50.42 o 
 -15   5   7      210.91      226.59     30.47 o 
 -13   5   7     4179.18     4187.48     86.24 o 
 -11   5   7      182.09      137.36     24.65 o 
  -9   5   7     8533.41     8829.29    115.80 o 
  -7   5   7    12738.53    12496.32    139.73 o 
  -5   5   7     2543.58     2242.79     78.43 o 
  -3   5   7    17624.19    16971.16    203.78 o 
  -1   5   7     7559.73     6741.55     92.24 o 
   1   5   7     1460.60     1134.26     41.12 o 
   3   5   7    10256.58     9616.04    106.98 o 
   5   5   7     3211.55     3194.31     61.27 o 
   7   5   7     3170.93     3159.55     64.24 o 
   9   5   7     2530.80     2456.79     75.06 o 
  11   5   7     2174.13     2136.36     66.00 o 
  13   5   7     3516.42     3218.66     97.07 o 
  15   5   7       40.03       58.05     37.36 o 
  17   5   7     3685.52     3870.95    117.30 o 
  19   5   7     1560.16     1575.74    115.45 o 
  21   5   7     2583.03     2661.40    175.26 o 
 -26   6   7     4374.21     4469.71    214.65 o 
 -24   6   7     1009.29      992.23    115.42 o 
 -22   6   7     1360.71     1595.90    270.08 o 
 -20   6   7     2057.07     2040.04    133.64 o 
 -18   6   7     2201.93     2153.81    272.86 o 
 -16   6   7      695.19      735.02     52.13 o 
 -14   6   7     2099.08     2221.29     77.92 o 
 -12   6   7     3282.28     3408.62    141.25 o 
 -10   6   7      264.37      336.06     38.57 o 
  -8   6   7     4112.60     3850.92    109.48 o 
  -6   6   7     2652.38     2383.99     73.98 o 
  -4   6   7     6937.60     6823.17    139.74 o 
  -2   6   7    32480.83    32994.29    338.12 o 
   0   6   7     5429.16     5135.56    107.97 o 
   2   6   7    11719.66    11864.83    172.46 o 
   4   6   7     1378.67     1435.60     62.39 o 
   6   6   7      165.56      203.55     43.22 o 
   8   6   7      737.14      714.62     49.81 o 
  10   6   7      100.63       99.25     32.70 o 
  12   6   7      485.82      447.08     58.96 o 
  14   6   7       71.12       59.06     38.61 o 
  16   6   7     2804.77     2561.53     99.33 o 
  18   6   7      966.78      891.40     72.07 o 
  20   6   7      916.65     1058.04     97.48 o 
 -25   7   7     1093.36     1110.46    128.48 o 
 -23   7   7      212.03      275.49     85.41 o 
 -21   7   7     1274.62     1120.51    118.53 o 
 -19   7   7     2246.51     2315.98    217.17 o 
 -17   7   7      126.40      137.57     38.76 o 
 -15   7   7      885.18      802.90     63.09 o 
 -13   7   7     6023.42     6290.22    133.76 o 
 -11   7   7       12.72       44.78     30.30 o 
  -9   7   7      631.34      600.16     48.72 o 
  -7   7   7    12752.23    12725.08    189.28 o 
  -5   7   7    11824.60    11492.20    177.59 o 
  -3   7   7    20172.35    19857.12    248.24 o 
  -1   7   7     9618.48     9815.95    281.43 o 
   1   7   7     5555.98     5456.19    119.23 o 
   3   7   7    26792.13    27117.18    307.83 o 
   5   7   7      693.89      817.50     62.82 o 
   7   7   7      968.05      874.57     55.79 o 
   9   7   7      117.85       50.41     32.71 o 
  11   7   7     1267.92     1178.30     79.72 o 
  13   7   7       49.63      -14.87     56.84 o 
  15   7   7      105.31       97.81     87.31 o 
  17   7   7      741.14      746.98    105.56 o 
  19   7   7      118.84       60.02     70.62 o 
 -22   8   7      104.77       19.54     69.70 o 
 -20   8   7       74.72      120.85     71.23 o 
 -18   8   7      106.37       88.66     50.08 o 
 -16   8   7      583.80      583.49     56.50 o 
 -14   8   7      512.48      447.83     52.30 o 
 -12   8   7     2225.41     2362.58     89.31 o 
 -10   8   7     3241.95     3174.70     98.79 o 
  -8   8   7    11850.18    11789.35    201.38 o 
  -6   8   7    10395.35    10218.42    175.70 o 
  -4   8   7    13309.17    13660.62    206.58 o 
  -2   8   7    11534.08    11359.10    186.03 o 
   0   8   7     8627.12     8916.76    165.61 o 
   2   8   7     7796.74     7325.08    146.88 o 
   4   8   7       41.05       41.10     32.89 o 
   6   8   7     1276.10     1387.68     71.18 o 
   8   8   7       11.79      -10.65     62.56 o 
  10   8   7     1251.65     1157.28     69.68 o 
  12   8   7      918.00      714.13     99.84 o 
  14   8   7      486.66      583.15    269.63 o 
  16   8   7      574.18      568.12    102.35 o 
 -21   9   7       48.48      103.90     81.88 o 
 -19   9   7       37.93       37.42     54.18 o 
 -17   9   7       12.08       39.92     40.42 o 
 -15   9   7      541.85      529.78     60.29 o 
 -13   9   7      198.63      185.14     45.81 o 
 -11   9   7     1769.10     1650.31     81.33 o 
  -9   9   7     4385.06     4433.12    175.13 o 
  -7   9   7      331.30      225.03     50.28 o 
  -5   9   7       80.55       69.19     36.41 o 
  -3   9   7      564.20      671.40     58.87 o 
  -1   9   7     3161.11     3180.64    103.68 o 
   1   9   7      276.81      240.09     46.89 o 
   3   9   7      885.49      908.33     66.04 o 
   5   9   7     2442.18     2244.65     90.59 o 
   7   9   7     1064.81     1081.55     70.41 o 
   9   9   7       82.08       70.13     41.09 o 
  11   9   7      110.78      107.62     55.11 o 
  13   9   7      193.68      200.28     77.24 o 
  15   9   7       49.59      -58.06     66.20 o 
 -16  10   7      163.52      171.90     50.81 o 
 -14  10   7       89.57       74.47     46.41 o 
 -12  10   7      163.65      220.21     51.15 o 
 -10  10   7      975.11      990.47     72.80 o 
  -8  10   7     1205.05     1346.43     80.38 o 
  -6  10   7     1447.03     1656.30     86.36 o 
  -4  10   7     1361.13     1427.52     88.54 o 
  -2  10   7        9.33       45.30     38.73 o 
   0  10   7      856.57      900.97     89.46 o 
   2  10   7      956.93      948.91     70.96 o 
   4  10   7       66.69       -2.21     47.34 o 
   6  10   7     1056.59      933.85     82.41 o 
   8  10   7        2.34       -6.24     47.18 o 
  10  10   7      169.71       47.85     66.20 o 
 -11  11   7     2991.26     3164.31    192.64 o 
  -9  11   7       59.18       44.10     49.83 o 
  -7  11   7       85.78      137.92     55.69 o 
  -5  11   7     1349.51     1572.70    103.19 o 
  -3  11   7        7.30       -1.52     44.39 o 
  -1  11   7       36.07       55.18     52.25 o 
   1  11   7      693.79      829.29     85.64 o 
   3  11   7      199.52      213.33     63.60 o 
   5  11   7      542.78      626.81     80.16 o 
 -30   0   8     2764.40     3005.78    169.82 o 
 -28   0   8     7696.13     7952.75    449.23 o 
 -26   0   8       40.13       12.91     55.98 o 
 -24   0   8     4669.16     4899.90    204.94 o 
 -22   0   8      173.00      216.41     85.96 o 
 -20   0   8       48.66      109.48     46.70 o 
 -18   0   8    11059.30    11101.13    182.40 o 
 -16   0   8     3322.56     3440.09    104.99 o 
 -14   0   8     1561.34     1765.03     60.94 o 
 -12   0   8    10473.01    12096.70    167.76 o 
 -10   0   8    51461.56    50358.44    531.98 o 
  -8   0   8    17263.64    18434.90    213.74 o 
  -6   0   8     2004.64     1694.82    102.19 o 
  -4   0   8    86025.51    87342.13    783.12 o 
  -2   0   8     2806.74     3056.16    129.93 o 
   0   0   8    71207.83    71462.27    654.81 o 
   2   0   8      130.86       58.89     19.39 o 
   4   0   8     1449.46     1922.08    103.15 o 
   6   0   8     4949.62     3888.43     86.50 o 
   8   0   8      764.27      699.72     56.59 o 
  10   0   8     4604.43     4979.96    111.75 o 
  12   0   8    11817.38    11785.43    254.00 o 
  14   0   8      957.18      849.68    129.39 o 
  16   0   8     6012.38     6098.20    196.21 o 
  18   0   8     2704.38     2629.35    185.48 o 
  20   0   8     7210.24     7239.12    237.98 o 
  22   0   8       17.20      -24.01     63.30 o 
  24   0   8     1326.05     1515.82    135.93 o 
 -31   1   8     1669.19     1871.52    102.31 o 
 -29   1   8     1938.95     2048.94    149.14 o 
 -27   1   8     3556.06     3589.91    131.51 o 
 -25   1   8     2286.72     2293.57     92.80 o 
 -23   1   8     5394.74     5563.29    129.34 o 
 -21   1   8     2071.24     2132.67    133.73 o 
 -19   1   8     4997.78     4970.08    120.87 o 
 -17   1   8     3637.49     3712.10     75.49 o 
 -15   1   8       15.47       -7.56     14.10 o 
 -13   1   8      635.29      586.10     27.19 o 
 -11   1   8     1833.98     1870.48     41.57 o 
  -9   1   8    11803.13    11876.36    111.45 o 
  -7   1   8    37731.88    38941.11    271.72 o 
  -5   1   8    25704.08    24830.35    185.33 o 
  -3   1   8    22880.47    22841.31    173.12 o 
  -1   1   8      138.58       88.35     14.61 o 
   1   1   8    27535.96    26721.95    201.23 o 
   3   1   8     4841.21     4459.69     62.58 o 
   5   1   8    19180.16    18664.29    159.61 o 
   7   1   8    18687.39    17634.49    156.66 o 
   9   1   8     2326.76     2441.30     68.68 o 
  11   1   8     9978.58    10092.37    159.87 o 
  13   1   8       99.51       79.56     33.01 o 
  15   1   8      258.53      318.09     50.80 o 
  17   1   8      197.00      256.20     54.16 o 
  19   1   8     3172.10     3316.75    112.92 o 
  21   1   8      757.78      940.92     74.38 o 
  23   1   8     1612.62     1293.39     98.99 o 
 -30   2   8     2714.83     2704.11    119.23 o 
 -28   2   8     3326.66     3420.62    119.57 o 
 -26   2   8     2835.19     2759.19    120.80 o 
 -24   2   8     3779.11     3811.58    112.42 o 
 -22   2   8     1048.67     1018.85     63.06 o 
 -20   2   8     5796.11     5771.34    123.35 o 
 -18   2   8     2718.53     2639.57     59.86 o 
 -16   2   8       98.70       64.33     21.31 o 
 -14   2   8       46.95       89.55     38.70 o 
 -12   2   8      844.67     1072.29     41.14 o 
 -10   2   8      947.65      888.85     29.43 o 
  -8   2   8    12130.70    12189.22    111.30 o 
  -6   2   8     1736.50     1511.32     43.10 o 
  -4   2   8    41298.24    40737.09    313.70 o 
  -2   2   8     7565.31     6475.69    101.35 o 
   0   2   8    16685.48    14913.34    140.06 o 
   2   2   8    27410.85    27832.41    211.27 o 
   4   2   8    21827.82    21918.50    193.36 o 
   6   2   8    15424.28    15073.95    141.21 o 
   8   2   8     3179.98     3051.49     73.52 o 
  10   2   8     5171.19     5340.74     91.38 o 
  12   2   8     2280.67     2315.87    147.05 o 
  14   2   8     1780.64     1879.94     78.07 o 
  16   2   8      225.01      179.03     42.67 o 
  18   2   8       23.07        1.92     34.13 o 
  20   2   8      740.11      774.24     78.67 o 
  22   2   8      761.61      597.30     69.00 o 
 -29   3   8      616.90      645.08     70.74 o 
 -27   3   8     3944.77     4198.87    128.51 o 
 -25   3   8     3608.43     3394.79    178.65 o 
 -23   3   8     1791.36     1781.66     82.11 o 
 -21   3   8      784.22      849.88     79.61 o 
 -19   3   8      949.36      879.82     46.38 o 
 -17   3   8      182.04      177.38     26.43 o 
 -15   3   8      862.16      919.17     49.18 o 
 -13   3   8     7034.68     7363.78     92.06 o 
 -11   3   8      370.00      440.54     24.14 o 
  -9   3   8     2900.83     3179.93     50.52 o 
  -7   3   8    12872.98    12706.83    130.88 o 
  -5   3   8       25.62       -3.56     17.09 o 
  -3   3   8     3165.53     2563.61     63.44 o 
  -1   3   8    20609.38    19781.59    180.13 o 
   1   3   8    23490.33    23753.47    187.03 o 
   3   3   8    13444.64    12610.30    122.01 o 
   5   3   8     5746.24     5134.74     73.91 o 
   7   3   8     1684.94     1452.91     43.27 o 
   9   3   8     8254.97     7646.87     99.58 o 
  11   3   8      881.46      815.05     63.68 o 
  13   3   8      308.32      404.30     45.44 o 
  15   3   8       39.55        3.14     32.53 o 
  17   3   8      413.94      411.88     54.31 o 
  19   3   8      576.16      543.60     63.00 o 
  21   3   8     1022.16     1127.79     81.08 o 
  23   3   8     1308.25     1148.55     87.16 o 
 -28   4   8      663.80      494.62     76.29 o 
 -26   4   8      309.95      239.51     67.12 o 
 -24   4   8      391.48      402.50     64.67 o 
 -22   4   8     4387.29     4440.62    137.92 o 
 -20   4   8     2384.82     2509.15    102.80 o 
 -18   4   8     1257.35     1325.72     47.85 o 
 -16   4   8     2370.07     2633.98     61.49 o 
 -14   4   8        0.10      -15.98     16.45 o 
 -12   4   8     6343.58     6291.94     83.82 o 
 -10   4   8        2.42       16.39     16.93 o 
  -8   4   8     1973.24     1835.07     59.92 o 
  -6   4   8     6131.87     6855.95    130.29 o 
  -4   4   8     3026.56     2991.82     74.04 o 
  -2   4   8    36365.72    36634.17    346.69 o 
   0   4   8    17537.84    18656.83    254.85 o 
   2   4   8    13066.87    13447.55    128.41 o 
   4   4   8    10253.97    10525.86    114.09 o 
   6   4   8      903.89      950.16     36.53 o 
   8   4   8      850.54      941.55     39.07 o 
  10   4   8     2898.56     2842.45     71.42 o 
  12   4   8     5896.85     5967.76    144.31 o 
  14   4   8        1.51        9.42     33.54 o 
  16   4   8     1225.71     1068.91     70.40 o 
  18   4   8      484.63      479.03     59.45 o 
  20   4   8        7.38       40.38     44.76 o 
  22   4   8     1129.22     1193.72     86.46 o 
 -27   5   8       17.02       44.07     69.69 o 
 -25   5   8      365.66      366.99     84.12 o 
 -23   5   8      158.07      106.04     59.82 o 
 -21   5   8     3370.12     3376.74    162.07 o 
 -19   5   8     1033.40     1160.81     75.87 o 
 -17   5   8      853.24      932.26     53.79 o 
 -15   5   8     1343.38     1391.75     61.73 o 
 -13   5   8      871.64      916.39     51.17 o 
 -11   5   8      969.05     1121.53     81.75 o 
  -9   5   8       94.70      125.14     28.21 o 
  -7   5   8     5857.11     5815.10    110.59 o 
  -5   5   8       33.63       90.15     25.90 o 
  -3   5   8    13007.98    12846.58    312.78 o 
  -1   5   8     9255.29     9509.70    145.18 o 
   1   5   8      821.71      907.38     49.78 o 
   3   5   8     6711.78     6540.96    119.77 o 
   5   5   8     2838.69     2891.61     77.62 o 
   7   5   8      563.27      528.43     34.87 o 
   9   5   8     1002.18     1077.06     44.02 o 
  11   5   8     2875.48     2553.98    101.58 o 
  13   5   8      162.10      146.90     37.15 o 
  15   5   8     1033.72     1208.61    119.63 o 
  17   5   8        6.63       21.39     38.55 o 
  19   5   8       57.72       51.12     45.00 o 
  21   5   8       45.84      125.41     51.63 o 
 -26   6   8      371.95      387.41     97.44 o 
 -24   6   8        6.95      -82.68     55.12 o 
 -22   6   8       79.69       78.34     91.84 o 
 -20   6   8       59.36      205.46     67.95 o 
 -18   6   8     1048.34      967.24     62.82 o 
 -16   6   8      164.53      189.22     54.89 o 
 -14   6   8        3.79       -9.82     25.35 o 
 -12   6   8        0.85       -2.16     26.13 o 
 -10   6   8        1.50       34.28     26.65 o 
  -8   6   8     1116.55     1261.45     60.15 o 
  -6   6   8      772.97      739.80     63.43 o 
  -4   6   8     1168.04     1245.62     58.17 o 
  -2   6   8     1619.20     1587.25     64.49 o 
   0   6   8      474.73      441.99     47.80 o 
   2   6   8     1176.25     1311.09     61.03 o 
   4   6   8      445.19      477.88     43.87 o 
   6   6   8      154.03       86.27     36.40 o 
   8   6   8      630.06      621.13     49.02 o 
  10   6   8        8.27       94.67     37.40 o 
  12   6   8      183.69      178.34     66.53 o 
  14   6   8      155.49       83.32     78.26 o 
  16   6   8       35.05       -5.56     63.10 o 
  18   6   8       87.99      -71.73     57.49 o 
  20   6   8       74.79       -1.88     75.73 o 
 -25   7   8      156.34      129.60    110.84 o 
 -23   7   8      148.64      220.51     84.10 o 
 -21   7   8      165.85      207.29     74.65 o 
 -19   7   8      619.00      640.78     71.10 o 
 -17   7   8       28.74       34.54     33.59 o 
 -15   7   8      417.52      380.48     47.67 o 
 -13   7   8       31.70       41.07     31.10 o 
 -11   7   8      635.86      641.80     53.02 o 
  -9   7   8      876.01      788.06     60.99 o 
  -7   7   8        0.20       12.83     29.25 o 
  -5   7   8      535.37      501.94     47.81 o 
  -3   7   8        2.21       29.15     29.18 o 
  -1   7   8      914.42     1027.51     59.24 o 
   1   7   8       74.83       81.33     32.54 o 
   3   7   8     2758.83     3046.87    176.44 o 
   5   7   8       77.65       84.92     33.63 o 
   7   7   8       86.74      103.68     35.82 o 
   9   7   8       73.20       39.23     33.45 o 
  11   7   8        3.02      -21.19     39.38 o 
  13   7   8      206.15      109.96     85.05 o 
  15   7   8      123.06      -39.25    112.19 o 
  17   7   8       50.95       51.57     69.82 o 
 -22   8   8      151.71       81.47     74.72 o 
 -20   8   8     1355.80     1345.16    202.22 o 
 -18   8   8      141.39      172.60     55.68 o 
 -16   8   8     3136.18     3085.32    126.68 o 
 -14   8   8      448.98      398.30     51.54 o 
 -12   8   8     2680.76     2848.07     96.89 o 
 -10   8   8       30.61       52.31     35.04 o 
  -8   8   8      249.86      269.88     43.62 o 
  -6   8   8      692.13      666.08     56.46 o 
  -4   8   8      838.24     1002.19     64.07 o 
  -2   8   8     2419.56     2482.49    161.15 o 
   0   8   8     5258.25     5288.77    125.81 o 
   2   8   8     1108.59     1068.93     65.35 o 
   4   8   8       24.10       37.26     33.05 o 
   6   8   8      437.26      378.00     54.33 o 
   8   8   8      484.58      420.82     51.85 o 
  10   8   8      263.98      133.20     51.75 o 
  12   8   8      258.92      164.28     75.65 o 
  14   8   8      321.61      569.59    284.56 o 
  16   8   8       31.31       69.61     77.58 o 
 -19   9   8      533.91      581.17     81.77 o 
 -17   9   8      212.95      210.84     49.76 o 
 -15   9   8     2585.56     2510.92    101.38 o 
 -13   9   8      331.84      243.10     78.10 o 
 -11   9   8      137.25      137.48     41.73 o 
  -9   9   8       10.83       10.74     35.07 o 
  -7   9   8     3784.75     3841.87    114.84 o 
  -5   9   8     1004.95     1048.28     81.08 o 
  -3   9   8     4766.23     4744.69    126.96 o 
  -1   9   8     4981.86     4876.02    251.29 o 
   1   9   8      106.00       15.36     35.41 o 
   3   9   8     3894.62     3877.25    116.76 o 
   5   9   8     1601.31     1405.01     77.62 o 
   7   9   8      179.84      164.79     45.16 o 
   9   9   8       52.10       58.91     43.10 o 
  11   9   8      645.55      670.22     78.78 o 
  13   9   8        6.42      -51.95     64.11 o 
 -16  10   8      360.70      411.28     62.20 o 
 -14  10   8      478.49      588.99     66.23 o 
 -12  10   8      605.71      505.44     61.70 o 
 -10  10   8      168.35      107.43     44.78 o 
  -8  10   8      631.32      560.76     63.13 o 
  -6  10   8     1130.02     1192.95    104.34 o 
  -4  10   8     2871.81     2881.77    108.08 o 
  -2  10   8     2815.58     2767.81    118.70 o 
   0  10   8      298.63      322.36     54.42 o 
   2  10   8     1569.21     1643.06     87.29 o 
   4  10   8     3183.99     3235.39    149.01 o 
   6  10   8      520.26      516.01     63.59 o 
   8  10   8      423.67      451.87     61.94 o 
  10  10   8       82.03       79.17     80.98 o 
 -11  11   8      173.27      265.91     63.27 o 
  -9  11   8      167.20       53.16     54.66 o 
  -7  11   8      764.53      928.20     89.34 o 
  -5  11   8     1181.48     1191.85     96.61 o 
  -3  11   8      664.47      758.64     83.31 o 
  -1  11   8      753.46      806.54     86.82 o 
   1  11   8     4056.39     4359.17    204.06 o 
   3  11   8     1509.60     1597.54    111.03 o 
   5  11   8     1352.92     1303.80    143.95 o 
 -31   1   9      171.99       97.32     52.97 o 
 -29   1   9      389.31      438.52     62.13 o 
 -27   1   9        1.55       30.90     43.01 o 
 -25   1   9      157.99      107.15     71.57 o 
 -23   1   9     4587.42     4541.03    126.68 o 
 -21   1   9     2899.70     3167.36    115.45 o 
 -19   1   9      324.27      350.53     29.21 o 
 -17   1   9     2191.73     2380.53     55.05 o 
 -15   1   9     3263.64     3763.05     65.83 o 
 -13   1   9      981.60      859.97     33.72 o 
 -11   1   9       66.77       46.69     14.75 o 
  -9   1   9      767.74      746.97     36.96 o 
  -7   1   9      701.18      769.28     35.81 o 
  -5   1   9     1426.46     1404.90     37.02 o 
  -3   1   9     1836.44     2073.21     40.08 o 
  -1   1   9     1891.36     2008.53     41.22 o 
   1   1   9      855.40      679.92     27.12 o 
   3   1   9     1623.72     1823.56     44.17 o 
   5   1   9     2534.80     3003.02     55.69 o 
   7   1   9      495.09      565.30     29.20 o 
   9   1   9      621.14      759.82     38.99 o 
  11   1   9      380.70      414.96     46.49 o 
  13   1   9       31.98      110.48     34.31 o 
  15   1   9      111.03       71.65     37.10 o 
  17   1   9     2252.94     1989.86     89.24 o 
  19   1   9        0.17      -15.48     37.84 o 
  21   1   9       18.14       18.52     45.34 o 
  23   1   9        1.97       52.31     51.01 o 
 -30   2   9      164.32      215.29     68.84 o 
 -28   2   9     2130.74     2105.57     99.50 o 
 -26   2   9      265.73      251.40     50.11 o 
 -24   2   9     1138.23     1298.95     73.08 o 
 -22   2   9     1746.11     1740.55     76.95 o 
 -20   2   9     1084.19     1169.08     60.78 o 
 -18   2   9     7656.65     7713.58    104.04 o 
 -16   2   9     1513.00     1468.34     48.51 o 
 -14   2   9     1035.07     1184.59     38.61 o 
 -12   2   9    16496.58    16887.31    152.49 o 
 -10   2   9    10661.68    11145.56    110.77 o 
  -8   2   9      751.00      905.27     27.81 o 
  -6   2   9      565.06      511.53     26.93 o 
  -4   2   9    38974.81    38857.14    383.27 o 
  -2   2   9      249.77      242.10     17.34 o 
   0   2   9     7572.50     7446.07     83.49 o 
   2   2   9    37632.45    40488.76    321.61 o 
   4   2   9      414.87      453.56     28.40 o 
   6   2   9     7101.51     6842.91     88.52 o 
   8   2   9      642.16      593.58     30.88 o 
  10   2   9       38.97       28.89     29.22 o 
  12   2   9     4166.06     4226.18    108.29 o 
  14   2   9      369.26      348.53     47.71 o 
  16   2   9      420.16      377.91     59.42 o 
  18   2   9      640.44      624.55     63.21 o 
  20   2   9      208.11      226.97     54.94 o 
  22   2   9       53.26      117.09     52.77 o 
 -29   3   9      548.01      648.25     69.77 o 
 -27   3   9      278.13      289.68     55.11 o 
 -25   3   9      793.56      925.82     67.74 o 
 -23   3   9      874.73     1170.88     69.35 o 
 -21   3   9     1617.34     1605.73    104.87 o 
 -19   3   9     3280.00     3333.14     70.76 o 
 -17   3   9     4301.42     4198.87     75.03 o 
 -15   3   9     3201.14     3383.31     64.61 o 
 -13   3   9     5736.50     5536.14     78.98 o 
 -11   3   9     2019.15     2110.39     45.63 o 
  -9   3   9    12454.44    13542.07    127.39 o 
  -7   3   9       31.44       80.10     15.86 o 
  -5   3   9    17383.88    17416.74    223.74 o 
  -3   3   9    12430.50    12133.54    128.35 o 
  -1   3   9    17505.45    18289.91    175.04 o 
   1   3   9    14739.94    14351.59    131.86 o 
   3   3   9     3016.83     2838.83     53.91 o 
   5   3   9    12107.26    11880.03    124.93 o 
   7   3   9    11015.53    11344.45    125.48 o 
   9   3   9      998.13     1034.33     45.52 o 
  11   3   9      375.83      356.77     42.23 o 
  13   3   9       22.51       10.18     31.41 o 
  15   3   9       15.75      -31.90     35.78 o 
  17   3   9     1526.29     1425.04     80.19 o 
  19   3   9       36.87      -13.89     39.87 o 
  21   3   9      120.81      128.31     50.41 o 
 -28   4   9      496.57      550.83    103.59 o 
 -26   4   9      889.33      911.13    155.62 o 
 -24   4   9     2358.12     2331.71    145.55 o 
 -22   4   9     2262.64     2446.58    141.05 o 
 -20   4   9      461.18      544.06     48.48 o 
 -18   4   9     6292.04     6286.70    107.15 o 
 -16   4   9     6653.77     6914.25    109.71 o 
 -14   4   9     8981.40     8957.43    122.23 o 
 -12   4   9     3555.44     3654.66     87.16 o 
 -10   4   9     5326.38     5663.65    107.15 o 
  -8   4   9      209.79      165.77     27.75 o 
  -6   4   9     4016.18     4182.71     89.67 o 
  -4   4   9      850.91      696.43     42.43 o 
  -2   4   9     4569.06     4478.79     94.03 o 
   0   4   9     3791.77     3307.60     84.96 o 
   2   4   9     8864.16     8453.78     99.02 o 
   4   4   9     7734.99     7533.46     94.89 o 
   6   4   9     9701.83    10008.09    156.57 o 
   8   4   9      809.86      785.89     37.31 o 
  10   4   9      222.88      204.83     31.70 o 
  12   4   9      543.79      569.31     52.15 o 
  14   4   9       89.24      109.32     38.19 o 
  16   4   9      606.18      496.84     57.44 o 
  18   4   9      106.83       69.91     43.01 o 
  20   4   9      284.96      214.20     54.85 o 
 -27   5   9     2266.85     2434.57    166.02 o 
 -25   5   9     5649.15     6087.68    261.48 o 
 -23   5   9     2110.27     2171.38    141.35 o 
 -21   5   9     4604.48     4490.64    185.03 o 
 -19   5   9      911.01      887.55     69.80 o 
 -17   5   9       57.78       12.05     27.98 o 
 -15   5   9     1062.21     1018.56     57.72 o 
 -13   5   9       92.46       86.27     28.63 o 
 -11   5   9     1775.46     1976.01     70.90 o 
  -9   5   9      783.81      826.35     92.72 o 
  -7   5   9     1196.55     1379.72     94.29 o 
  -5   5   9     6952.02     6957.70    216.53 o 
  -3   5   9     6767.35     6517.32    162.36 o 
  -1   5   9    10767.44    10337.54    184.66 o 
   1   5   9     9265.39     8838.58    147.14 o 
   3   5   9     9634.67     9656.60    151.86 o 
   5   5   9    18401.78    18657.22    229.66 o 
   7   5   9     2514.43     2557.15     80.43 o 
   9   5   9    10082.52    10412.94    145.87 o 
  11   5   9     4228.29     4046.67    129.85 o 
  13   5   9     2714.59     2955.04    242.91 o 
  15   5   9      102.25       78.87     49.68 o 
  17   5   9      386.30      264.77     65.08 o 
  19   5   9        7.35       -3.40     54.86 o 
 -26   6   9     3029.91     3356.18    189.96 o 
 -24   6   9     3003.53     2987.79    256.51 o 
 -22   6   9     1182.99     1215.33    117.03 o 
 -20   6   9     6336.19     6187.50    194.62 o 
 -18   6   9     1091.18     1191.40     93.11 o 
 -16   6   9      752.32      806.07     68.69 o 
 -14   6   9     1263.91     1204.33     77.31 o 
 -12   6   9     1005.10     1011.17    105.02 o 
 -10   6   9        5.56       -8.24     27.69 o 
  -8   6   9      843.64      883.94     57.07 o 
  -6   6   9     2627.34     2373.30     77.30 o 
  -4   6   9       69.35       39.15     27.66 o 
  -2   6   9    13424.60    12978.68    187.98 o 
   0   6   9     6203.47     6147.74    174.48 o 
   2   6   9    18986.66    18154.49    258.75 o 
   4   6   9    19320.96    19258.79    242.68 o 
   6   6   9      335.28      315.39     41.64 o 
   8   6   9    10843.75    11021.10    208.69 o 
  10   6   9    10501.04    10468.94    208.89 o 
  12   6   9     2457.89     2462.33    451.49 o 
  14   6   9     1673.69     1533.18    409.87 o 
  16   6   9      100.33      109.49     74.72 o 
  18   6   9      146.03      147.33     74.98 o 
 -25   7   9     1432.38     1666.12    146.16 o 
 -23   7   9      435.36      404.04     93.17 o 
 -21   7   9     9995.71    11099.80    507.14 o 
 -19   7   9     6216.20     6494.09    174.77 o 
 -17   7   9      471.05      456.02     52.80 o 
 -15   7   9     1097.58     1086.34     66.01 o 
 -13   7   9       51.32       28.60     33.26 o 
 -11   7   9      434.72      435.39     47.52 o 
  -9   7   9       29.60       -5.38     44.27 o 
  -7   7   9    10149.09     9992.08    170.16 o 
  -5   7   9     1814.51     1820.81     74.59 o 
  -3   7   9      927.70      960.26     59.34 o 
  -1   7   9     9160.92     8833.73    158.55 o 
   1   7   9      602.58      607.22     51.99 o 
   3   7   9      421.43      459.27     48.27 o 
   5   7   9     6317.97     6269.43    184.36 o 
   7   7   9     1837.07     1946.71     80.28 o 
   9   7   9     6475.65     6356.79    138.41 o 
  11   7   9     2423.91     2326.62    165.12 o 
  13   7   9      845.46      800.32    108.84 o 
  15   7   9     1007.81      878.77    144.31 o 
  17   7   9       80.70      182.12     83.69 o 
 -22   8   9     1314.16     1200.20    128.93 o 
 -20   8   9      711.45      974.58     87.88 o 
 -18   8   9     2015.12     1841.85    120.80 o 
 -16   8   9     5638.36     5628.28    139.15 o 
 -14   8   9      123.65      140.35     42.20 o 
 -12   8   9       77.11       38.79     34.98 o 
 -10   8   9       21.55      -12.87     31.63 o 
  -8   8   9      231.98      226.55     43.58 o 
  -6   8   9       74.70       30.49     32.64 o 
  -4   8   9      325.69      325.84     45.60 o 
  -2   8   9       58.08       21.28     32.52 o 
   0   8   9      252.25      272.31     44.71 o 
   2   8   9     1268.34     1284.85     71.84 o 
   4   8   9     1894.76     1938.57     84.07 o 
   6   8   9     1257.62     1346.48     85.02 o 
   8   8   9     3485.45     3651.10    121.32 o 
  10   8   9     1768.11     1945.39    122.43 o 
  12   8   9     1104.43     1323.48    133.00 o 
  14   8   9      256.42      344.50     91.43 o 
 -19   9   9      348.09      353.53     71.41 o 
 -17   9   9      414.32      497.68     60.19 o 
 -15   9   9      947.74      894.37    115.44 o 
 -13   9   9        4.12       13.70     39.83 o 
 -11   9   9     2457.20     2161.69     94.25 o 
  -9   9   9     1216.46     1166.79     74.15 o 
  -7   9   9        4.00      -37.55     34.08 o 
  -5   9   9      196.25      213.41     45.67 o 
  -3   9   9     2525.01     2601.29    123.54 o 
  -1   9   9     1007.07     1076.57     79.92 o 
   1   9   9     1094.26     1199.09    104.08 o 
   3   9   9     3921.06     4235.75    122.43 o 
   5   9   9     4384.82     4397.51    127.02 o 
   7   9   9     4770.77     4899.40    133.53 o 
   9   9   9     1135.84     1329.90     96.58 o 
  11   9   9      310.48      328.11     87.88 o 
  13   9   9       92.92      161.85     80.65 o 
 -16  10   9      136.39      199.77     54.18 o 
 -14  10   9      144.72      123.90     49.13 o 
 -12  10   9     1218.22     1255.52     83.19 o 
 -10  10   9        3.15      -19.81     38.40 o 
  -8  10   9       17.14      100.53     43.72 o 
  -6  10   9       27.68       19.97     42.65 o 
  -4  10   9     2653.16     2820.77    108.93 o 
  -2  10   9      213.82      167.02     69.35 o 
   0  10   9     3236.93     3205.04    113.75 o 
   2  10   9     3991.09     4205.01    128.70 o 
   4  10   9     1382.26     1401.75     85.94 o 
   6  10   9     2097.61     2071.98    136.21 o 
   8  10   9      354.51      394.41     60.74 o 
 -11  11   9      125.36      113.41     52.23 o 
  -9  11   9        4.06       -1.49     42.31 o 
  -7  11   9       56.09       17.10     45.03 o 
  -5  11   9       14.10       38.74     50.46 o 
  -3  11   9      156.82      280.17     65.54 o 
  -1  11   9     1704.29     1784.51    159.67 o 
   1  11   9     1983.49     1867.61    177.62 o 
   3  11   9       91.28      108.46     57.59 o 
 -30   0  10       42.07       31.09     67.49 o 
 -28   0  10     3315.38     3724.60    177.34 o 
 -26   0  10     1355.77     1291.06    108.56 o 
 -24   0  10      685.36      783.76     85.73 o 
 -22   0  10     6034.57     5984.05    466.87 o 
 -20   0  10      502.15      780.70     73.50 o 
 -18   0  10    12347.24    11643.85    187.72 o 
 -16   0  10    18328.27    19079.99    249.51 o 
 -14   0  10     1270.10     1216.65     56.12 o 
 -12   0  10   169520.89   174004.58   1524.57 o 
 -10   0  10    79929.35    81243.17    753.49 o 
  -8   0  10       26.11       31.00     18.58 o 
  -6   0  10       12.18       20.44     18.75 o 
  -4   0  10    20520.93    20915.53    363.10 o 
  -2   0  10    11204.89    11452.14    159.09 o 
   0   0  10      148.22       76.16     36.72 o 
   2   0  10    16592.44    15256.09    233.21 o 
   4   0  10      455.76      443.73     37.45 o 
   6   0  10    13882.42    13450.55    192.27 o 
   8   0  10    12904.90    13056.16    193.00 o 
  10   0  10     2828.86     2744.93    128.03 o 
  12   0  10    25600.86    25942.83    939.63 o 
  14   0  10    15606.86    15207.48    322.82 o 
  16   0  10      119.41      256.72     72.84 o 
  18   0  10     1341.88     1556.22    121.48 o 
  20   0  10        4.01      -45.01     64.24 o 
  22   0  10        0.45      -85.45     64.47 o 
 -31   1  10      551.75      452.40     67.90 o 
 -29   1  10      612.26      569.39     66.67 o 
 -27   1  10     2198.89     2054.57    158.93 o 
 -25   1  10     1747.17     2084.01     88.99 o 
 -23   1  10     4364.32     4327.04    165.60 o 
 -21   1  10     4773.71     4947.91    133.28 o 
 -19   1  10     4219.06     4294.65     77.63 o 
 -17   1  10    14142.06    14110.22    147.36 o 
 -15   1  10     1598.75     1707.27     51.73 o 
 -13   1  10     8474.53     7791.89     95.43 o 
 -11   1  10       72.75       57.58     16.81 o 
  -9   1  10     4043.06     3694.63     58.62 o 
  -7   1  10     1609.78     1650.75     38.54 o 
  -5   1  10    19157.22    20467.66    167.35 o 
  -3   1  10    13343.80    12873.54    120.13 o 
  -1   1  10     4888.83     4653.37     65.76 o 
   1   1  10    11001.44    10783.09    111.33 o 
   3   1  10      584.81      411.64     27.92 o 
   5   1  10     1773.33     1591.43     45.12 o 
   7   1  10    11042.16    11178.47    123.12 o 
   9   1  10     6011.68     6118.73     88.88 o 
  11   1  10    23746.54    23450.38    282.82 o 
  13   1  10     4857.28     4677.85    157.24 o 
  15   1  10      688.32      678.79     59.74 o 
  17   1  10     1011.23      982.81     71.85 o 
  19   1  10      247.14      180.34     52.16 o 
  21   1  10        8.14      -24.91     43.02 o 
 -30   2  10      310.00      180.70     54.91 o 
 -28   2  10      943.47     1021.49     77.38 o 
 -26   2  10     1374.86     1360.85     79.61 o 
 -24   2  10     1763.24     1817.80     99.91 o 
 -22   2  10     4849.04     5091.90    121.71 o 
 -20   2  10     3487.99     3563.13     82.72 o 
 -18   2  10     1889.60     1720.13     51.47 o 
 -16   2  10     4453.13     4466.98     99.00 o 
 -14   2  10     5283.13     5102.22     97.45 o 
 -12   2  10     9168.29     9433.13    170.15 o 
 -10   2  10       72.69      218.46     21.86 o 
  -8   2  10     2731.63     2726.79     47.21 o 
  -6   2  10     1165.30      973.17     27.88 o 
  -4   2  10     1436.58     1325.91     38.44 o 
  -2   2  10      858.31      940.35     29.72 o 
   0   2  10    14087.76    14376.15    133.21 o 
   2   2  10    18870.13    19061.93    166.99 o 
   4   2  10    11253.93    10667.88    120.25 o 
   6   2  10     6976.80     6701.37     91.08 o 
   8   2  10    17993.74    18325.28    174.15 o 
  10   2  10    11226.47    11055.76    200.07 o 
  12   2  10      871.14      973.96     61.50 o 
  14   2  10     2138.38     1831.59     82.43 o 
  16   2  10     1717.47     1519.37     82.22 o 
  18   2  10      436.73      392.49     58.35 o 
  20   2  10      113.75      159.90     52.81 o 
  22   2  10      412.86      259.86     61.69 o 
 -29   3  10      665.98      766.80    110.66 o 
 -27   3  10      477.43      643.49     76.69 o 
 -25   3  10     3183.44     3153.55    111.56 o 
 -23   3  10     2246.21     2314.41     88.97 o 
 -21   3  10     4604.13     4625.26    113.75 o 
 -19   3  10     1872.27     1823.86     54.98 o 
 -17   3  10     1775.68     1817.57     52.23 o 
 -15   3  10     1241.37     1213.38     41.93 o 
 -13   3  10     1603.28     1613.77     44.34 o 
 -11   3  10      156.14      168.27     25.22 o 
  -9   3  10     6309.83     6114.31     95.21 o 
  -7   3  10       69.66      107.35     23.13 o 
  -5   3  10     1002.54     1101.42     55.22 o 
  -3   3  10     2269.67     2468.35     70.20 o 
  -1   3  10    13603.39    13744.86    126.51 o 
   1   3  10     5839.36     5676.81     75.79 o 
   3   3  10    18820.99    18896.96    169.55 o 
   5   3  10    18951.07    18860.98    270.23 o 
   7   3  10     7349.66     7478.25    128.02 o 
   9   3  10     2271.99     2594.84     70.08 o 
  11   3  10     1934.87     2055.62     77.42 o 
  13   3  10      147.36      125.06     38.46 o 
  15   3  10     1006.30      972.81    101.13 o 
  17   3  10      217.20      210.93     51.50 o 
  19   3  10      293.41      267.01     54.48 o 
  21   3  10        1.30        1.04     47.50 o 
 -28   4  10     1171.53     1170.80    124.34 o 
 -26   4  10      439.82      466.48     94.63 o 
 -24   4  10     1426.60     1458.04    120.59 o 
 -22   4  10      845.28      787.90    230.27 o 
 -20   4  10     6509.96     6924.45    172.94 o 
 -18   4  10     6651.01     6927.97    132.38 o 
 -16   4  10     5901.59     6008.90    119.40 o 
 -14   4  10     6139.16     6089.22    117.47 o 
 -12   4  10       24.39       21.03     25.73 o 
 -10   4  10       93.29       89.08     25.34 o 
  -8   4  10     1653.83     1837.14     62.61 o 
  -6   4  10      121.13      160.93     42.05 o 
  -4   4  10     8201.96     8501.55    307.29 o 
  -2   4  10     1453.61     1510.06     58.95 o 
   0   4  10    10751.13    10319.78    152.25 o 
   2   4  10       32.98       40.43     36.58 o 
   4   4  10    15347.52    14873.40    189.42 o 
   6   4  10    10280.58    10407.88    138.68 o 
   8   4  10      123.54      107.69     24.29 o 
  10   4  10     1703.75     1851.73     74.37 o 
  12   4  10     1867.73     1784.65     78.53 o 
  14   4  10     2739.73     2762.05    153.19 o 
  16   4  10      552.17      520.94     59.80 o 
  18   4  10      190.94       98.12     45.04 o 
  20   4  10      861.85      834.28     77.12 o 
 -27   5  10       26.44       31.88     74.78 o 
 -25   5  10     1188.25     1244.37    237.96 o 
 -23   5  10        3.01      -50.16     52.36 o 
 -21   5  10     2637.19     2373.33    143.31 o 
 -19   5  10     2820.41     2807.91    104.58 o 
 -17   5  10      232.91      216.02     37.95 o 
 -15   5  10     1282.36     1276.73     77.70 o 
 -13   5  10     1027.09      972.71     72.22 o 
 -11   5  10     7758.78     7904.38    138.70 o 
  -9   5  10       89.19      138.60     30.69 o 
  -7   5  10      912.26      878.84     59.42 o 
  -5   5  10     1087.28     1037.74     54.72 o 
  -3   5  10     1265.52     1257.21     59.18 o 
  -1   5  10      726.69      652.44     74.70 o 
   1   5  10       25.88       57.31     32.65 o 
   3   5  10     1775.66     1703.16     79.14 o 
   5   5  10      316.71      268.53     38.49 o 
   7   5  10      109.65      167.13     35.03 o 
   9   5  10     1041.99     1059.67     73.06 o 
  11   5  10      214.28      246.31     73.73 o 
  13   5  10      132.83       84.98     94.10 o 
  15   5  10      271.39      325.94     86.26 o 
  17   5  10      142.37       -0.78     60.25 o 
  19   5  10        0.88       -6.87     63.25 o 
 -26   6  10      268.49      258.75    143.41 o 
 -24   6  10       24.56      132.29     68.02 o 
 -22   6  10     1120.04     1124.40    115.75 o 
 -20   6  10      692.29      725.71     71.92 o 
 -18   6  10        0.82        1.01     33.40 o 
 -16   6  10        0.21        4.69     30.02 o 
 -14   6  10      571.46      612.63     53.54 o 
 -12   6  10      350.33      368.89     43.46 o 
 -10   6  10      431.27      490.44     46.06 o 
  -8   6  10     3549.71     3597.60     97.41 o 
  -6   6  10      233.30      276.09     38.53 o 
  -4   6  10      253.19      241.59     36.93 o 
  -2   6  10      233.01      167.58     35.58 o 
   0   6  10     1759.66     1801.48     72.13 o 
   2   6  10      469.61      502.77     47.70 o 
   4   6  10      653.71      610.11     52.24 o 
   6   6  10      639.14      661.09     53.94 o 
   8   6  10      645.63      582.16     51.48 o 
  10   6  10      796.49      917.89     93.08 o 
  12   6  10       69.24      -13.58     56.03 o 
  14   6  10        9.62        8.61     59.39 o 
  16   6  10        2.92        3.52     64.78 o 
  18   6  10        4.15      -34.04     68.25 o 
 -25   7  10      311.56      118.15     82.21 o 
 -23   7  10       32.34        6.37     66.99 o 
 -21   7  10       80.95      111.82     69.24 o 
 -19   7  10      270.50      255.36     48.81 o 
 -17   7  10      304.64      339.91     51.63 o 
 -15   7  10      203.64      193.83     42.73 o 
 -13   7  10      326.23      282.30     43.81 o 
 -11   7  10     1521.60     1690.24     79.77 o 
  -9   7  10     6034.51     6311.67    136.32 o 
  -7   7  10     1263.19     1287.42     68.47 o 
  -5   7  10      438.35      403.55     59.55 o 
  -3   7  10      879.19      852.11     59.21 o 
  -1   7  10      895.33      816.38     63.68 o 
   1   7  10      527.42      593.00     52.57 o 
   3   7  10      321.08      271.40     44.65 o 
   5   7  10     2051.50     2007.44     81.26 o 
   7   7  10        2.29       18.84     38.79 o 
   9   7  10      208.57      144.35     52.69 o 
  11   7  10        2.09       38.58     61.70 o 
  13   7  10        6.45       79.08     73.20 o 
  15   7  10       16.64       85.66     72.58 o 
 -22   8  10     1066.10     1139.27    173.27 o 
 -20   8  10     1849.85     1897.08    111.31 o 
 -18   8  10       31.46       37.78     40.19 o 
 -16   8  10       18.89       45.10     49.23 o 
 -14   8  10      198.27      220.14     45.60 o 
 -12   8  10      385.58      402.23     54.03 o 
 -10   8  10       10.98       15.71     34.76 o 
  -8   8  10      222.54      227.56     45.15 o 
  -6   8  10        6.01       16.51     33.12 o 
  -4   8  10     1117.27     1051.30     68.68 o 
  -2   8  10       79.28       92.82     37.57 o 
   0   8  10      334.09      315.23     47.38 o 
   2   8  10      570.22      539.00     55.47 o 
   4   8  10     3740.16     3641.16    122.03 o 
   6   8  10     1266.09     1103.81     71.23 o 
   8   8  10      173.09      265.66     49.91 o 
  10   8  10     1070.98     1084.29     87.63 o 
  12   8  10       48.07       21.69     65.52 o 
  14   8  10      383.58      362.85     93.45 o 
 -19   9  10     2833.88     2730.83    169.16 o 
 -17   9  10      644.84      773.63    100.69 o 
 -15   9  10     1005.87     1085.34     75.75 o 
 -13   9  10      133.37       92.63     44.42 o 
 -11   9  10     1483.70     1258.52     91.03 o 
  -9   9  10       30.29        2.05     36.21 o 
  -7   9  10      585.85      620.35     61.66 o 
  -5   9  10      197.26      195.49     46.37 o 
  -3   9  10      163.12      126.77     42.52 o 
  -1   9  10      564.76      556.30     59.58 o 
   1   9  10      322.83      320.25     82.14 o 
   3   9  10     1158.87     1271.91     79.33 o 
   5   9  10     1933.42     2002.37     92.66 o 
   7   9  10      895.75      964.03     89.71 o 
   9   9  10     1323.74     1440.10    128.46 o 
  11   9  10     1324.24     1639.49    144.40 o 
 -16  10  10     1606.20     1487.08     91.33 o 
 -14  10  10     1635.21     1573.31    102.55 o 
 -12  10  10      172.96      151.78     48.85 o 
 -10  10  10      163.90      188.90     50.66 o 
  -8  10  10      354.50      279.21     78.49 o 
  -6  10  10        1.38       20.83     44.92 o 
  -4  10  10       12.45       -9.37     41.02 o 
  -2  10  10       59.03       28.79     40.69 o 
   0  10  10       78.55       18.17     40.54 o 
   2  10  10     1200.74      963.75     76.24 o 
   4  10  10     1301.47     1576.13     89.44 o 
   6  10  10     1380.37     1481.76    136.99 o 
   8  10  10     1609.51     1735.54    114.63 o 
  -9  11  10        4.44        6.97     46.52 o 
  -7  11  10       31.05      -12.85     44.93 o 
  -5  11  10       16.30       15.31     46.03 o 
  -3  11  10        1.51        3.40     46.30 o 
  -1  11  10      279.16      321.79     61.11 o 
   1  11  10      434.14      546.41    102.77 o 
 -29   1  11       61.57       38.27     48.34 o 
 -27   1  11      486.98      544.92     61.15 o 
 -25   1  11      277.68      225.97     54.85 o 
 -23   1  11     2290.79     2400.77    104.19 o 
 -21   1  11      903.26      933.58     58.20 o 
 -19   1  11       16.30       25.18     20.16 o 
 -17   1  11     2831.07     2989.34     94.35 o 
 -15   1  11       52.03        9.16     16.51 o 
 -13   1  11    12108.46    13598.34    137.46 o 
 -11   1  11    35918.04    38745.73    288.92 o 
  -9   1  11    22051.29    24040.70    196.45 o 
  -7   1  11     2768.70     2749.51     50.71 o 
  -5   1  11     1613.36     1771.74     44.91 o 
  -3   1  11     4972.09     5304.83     81.06 o 
  -1   1  11     6331.32     6975.64     86.28 o 
   1   1  11     2088.88     2340.46     51.14 o 
   3   1  11       92.36       48.94     18.73 o 
   5   1  11      205.69      285.98     25.47 o 
   7   1  11     4788.44     4603.88     78.02 o 
   9   1  11      600.05      606.14     40.94 o 
  11   1  11     8485.58     8541.23    243.17 o 
  13   1  11     1537.11     1456.47     84.76 o 
  15   1  11       96.23       97.91     41.04 o 
  17   1  11     1074.25     1104.42     77.25 o 
  19   1  11      192.90       72.62     50.99 o 
  21   1  11      124.09      116.70     53.27 o 
 -30   2  11      301.36      220.69     56.95 o 
 -28   2  11      162.16      182.84     52.16 o 
 -26   2  11      498.84      475.02     57.33 o 
 -24   2  11      101.31       31.96     37.09 o 
 -22   2  11     6994.18     7363.31    146.78 o 
 -20   2  11      539.05      536.03     36.57 o 
 -18   2  11      759.50      830.97     46.53 o 
 -16   2  11     3649.67     3675.85     73.10 o 
 -14   2  11      331.77      378.07     33.85 o 
 -12   2  11     2146.06     2082.59     48.69 o 
 -10   2  11     1472.76     1492.47     40.39 o 
  -8   2  11      171.50      224.99     19.32 o 
  -6   2  11     4602.00     4394.19     68.52 o 
  -4   2  11       43.12       60.46     14.80 o 
  -2   2  11     2023.95     2312.33     48.91 o 
   0   2  11     7465.35     7572.06     91.57 o 
   2   2  11      262.68      210.31     22.55 o 
   4   2  11     1040.50     1195.31     40.58 o 
   6   2  11      653.50      683.54     34.65 o 
   8   2  11     7393.34     7438.83    102.59 o 
  10   2  11      206.36      210.30     63.10 o 
  12   2  11      180.89      195.31     43.62 o 
  14   2  11     3931.82     3947.22    120.80 o 
  16   2  11      216.93      274.12     51.11 o 
  18   2  11     1463.69     1431.51     87.21 o 
  20   2  11        5.79      -62.61     41.74 o 
 -29   3  11       28.69      -44.18     86.41 o 
 -27   3  11      526.61      698.81    105.88 o 
 -25   3  11      164.01      106.23     69.22 o 
 -23   3  11     1334.32     1324.67    109.96 o 
 -21   3  11      997.94     1091.96     72.39 o 
 -19   3  11     4388.94     4432.22    104.79 o 
 -17   3  11     9594.40    10170.26    196.94 o 
 -15   3  11     2311.48     2277.70     63.03 o 
 -13   3  11     1986.16     2110.98     63.05 o 
 -11   3  11     6774.36     6391.98    133.31 o 
  -9   3  11       13.00        6.20     17.62 o 
  -7   3  11     3517.14     3445.88     69.08 o 
  -5   3  11    16360.06    17216.14    173.33 o 
  -3   3  11     2326.84     2712.84     59.21 o 
  -1   3  11     1195.51     1054.56     47.19 o 
   1   3  11    11150.92    11848.75    141.19 o 
   3   3  11      305.85      287.09     28.43 o 
   5   3  11       19.25      -15.07     20.23 o 
   7   3  11    10185.74    10436.53    140.31 o 
   9   3  11       40.43       34.85     26.39 o 
  11   3  11      349.10      219.62     59.16 o 
  13   3  11     2128.01     2462.92     92.88 o 
  15   3  11     1680.10     1737.12     94.53 o 
  17   3  11     1033.63     1203.05     79.96 o 
  19   3  11      390.84      356.65     61.75 o 
 -28   4  11      560.14      370.36     92.30 o 
 -26   4  11        3.19      -63.06     70.12 o 
 -24   4  11      482.51      429.63     82.20 o 
 -22   4  11     2205.26     2448.44    143.68 o 
 -20   4  11     2047.04     2050.22    101.34 o 
 -18   4  11     5992.82     6216.66    127.57 o 
 -16   4  11     8447.92     8813.84    150.36 o 
 -14   4  11     5599.05     5850.97    118.42 o 
 -12   4  11     5951.76     6089.96    119.06 o 
 -10   4  11     1548.91     1474.91     61.76 o 
  -8   4  11     4943.83     4816.63    102.71 o 
  -6   4  11     7244.69     7582.18    275.10 o 
  -4   4  11     1191.42     1211.07     55.27 o 
  -2   4  11     1847.50     1762.24     64.70 o 
   0   4  11     2936.57     3094.67     83.01 o 
   2   4  11     7924.49     7898.24    135.95 o 
   4   4  11     8518.74     9226.32    137.51 o 
   6   4  11     4948.75     4841.49    103.51 o 
   8   4  11      670.77      713.94     53.84 o 
  10   4  11     4686.99     4529.84    138.09 o 
  12   4  11     6113.72     6452.29    170.37 o 
  14   4  11     1691.90     1813.70    140.42 o 
  16   4  11     1434.00     1270.64    116.73 o 
  18   4  11     2492.48     2446.61    129.67 o 
 -27   5  11      304.99      334.04     94.93 o 
 -25   5  11      523.54      770.99    104.60 o 
 -23   5  11      668.49      884.39    133.91 o 
 -21   5  11     1298.14     1498.32     89.59 o 
 -19   5  11     4703.23     4695.77    116.23 o 
 -17   5  11     1163.89     1072.88     62.20 o 
 -15   5  11     3376.78     3253.66     94.35 o 
 -13   5  11     5380.63     5163.41    115.86 o 
 -11   5  11     2499.80     2351.35     86.72 o 
  -9   5  11     8034.31     7787.69    139.63 o 
  -7   5  11      427.88      329.46     46.23 o 
  -5   5  11     2061.17     2290.59     97.03 o 
  -3   5  11      218.06      293.46     48.02 o 
  -1   5  11     2354.94     2389.24     77.85 o 
   1   5  11     4604.10     4446.09    105.14 o 
   3   5  11     5028.27     4868.99    110.54 o 
   5   5  11     2682.84     2519.43     82.53 o 
   7   5  11      839.67      791.39     54.43 o 
   9   5  11     4551.87     4482.78    135.10 o 
  11   5  11     6637.91     6836.14    227.41 o 
  13   5  11     2441.72     2200.95    146.17 o 
  15   5  11     2483.26     2553.56    219.86 o 
  17   5  11      662.19      697.65    135.27 o 
 -26   6  11       18.41       87.80     73.54 o 
 -24   6  11     2156.45     2257.09    155.46 o 
 -22   6  11     1730.88     1799.28    175.08 o 
 -20   6  11     4535.23     4518.42    144.52 o 
 -18   6  11     3505.30     3595.11    125.24 o 
 -16   6  11     1569.93     1559.90     73.50 o 
 -14   6  11    11630.35    10943.16    216.92 o 
 -12   6  11     6519.03     6263.87    131.64 o 
 -10   6  11     9635.23     9065.58    160.42 o 
  -8   6  11     8411.97     8436.53    189.81 o 
  -6   6  11       10.60       19.28     27.35 o 
  -4   6  11      115.67      152.97     34.66 o 
  -2   6  11       76.44       74.11     30.40 o 
   0   6  11      131.71       89.84     32.31 o 
   2   6  11       17.14       62.65     31.86 o 
   4   6  11     1020.17     1052.20     62.54 o 
   6   6  11     5291.01     5400.88    126.07 o 
   8   6  11     4361.09     4236.70    113.15 o 
  10   6  11     5093.69     5834.33    328.89 o 
  12   6  11     1880.90     1851.84    136.59 o 
  14   6  11     2488.07     2566.52    256.06 o 
  16   6  11     2478.78     2208.49    159.94 o 
 -25   7  11     1430.07     1317.21    401.28 o 
 -23   7  11       86.24       28.83     70.59 o 
 -21   7  11      149.07      143.42     56.42 o 
 -19   7  11     4767.59     5024.55    130.98 o 
 -17   7  11     1134.39      992.27     68.25 o 
 -15   7  11     4450.95     4204.78    116.23 o 
 -13   7  11     5215.18     5293.23    129.25 o 
 -11   7  11     2904.35     3105.26    100.44 o 
  -9   7  11     4181.16     3966.41    138.82 o 
  -7   7  11      293.16      268.90     43.71 o 
  -5   7  11       76.18       18.08     37.48 o 
  -3   7  11      981.29     1003.67     63.45 o 
  -1   7  11     6596.83     6777.35    143.00 o 
   1   7  11     2135.02     2161.04     86.14 o 
   3   7  11      490.38      390.39     48.20 o 
   5   7  11     4243.60     4330.03    116.02 o 
   7   7  11     1263.71     1499.27     90.76 o 
   9   7  11     6464.90     6630.09    180.15 o 
  11   7  11     5440.22     5603.47    222.13 o 
  13   7  11     1463.76     1580.64    139.78 o 
  15   7  11     1692.11     1820.25    149.73 o 
 -22   8  11      878.11      764.67    115.80 o 
 -20   8  11      449.11      402.59     73.14 o 
 -18   8  11     1099.70     1177.25     75.66 o 
 -16   8  11     4698.08     4819.26    132.38 o 
 -14   8  11     7221.06     7466.86    199.96 o 
 -12   8  11     6621.65     6513.60    188.19 o 
 -10   8  11     7745.69     7790.54    200.46 o 
  -8   8  11     3113.79     3125.04    104.53 o 
  -6   8  11       73.25       90.05     38.36 o 
  -4   8  11       16.19       -9.83     32.35 o 
  -2   8  11     1539.17     1520.80     78.84 o 
   0   8  11      142.04      172.36     48.58 o 
   2   8  11     1398.34     1442.74     79.37 o 
   4   8  11     8793.87     8252.23    310.29 o 
   6   8  11     3725.45     3925.70    135.56 o 
   8   8  11     3761.65     3788.61    144.20 o 
  10   8  11     3953.66     3788.19    200.86 o 
  12   8  11     1494.84     1594.11    173.72 o 
 -19   9  11     1660.80     1526.79     91.35 o 
 -17   9  11     1342.44     1362.92     86.45 o 
 -15   9  11     2397.31     2440.60    146.27 o 
 -13   9  11      261.68      274.53     52.49 o 
 -11   9  11       65.67      108.97     44.11 o 
  -9   9  11       27.38      -40.72     35.18 o 
  -7   9  11       32.94       87.50     40.72 o 
  -5   9  11       37.68       41.12     38.89 o 
  -3   9  11      145.28      118.59     42.13 o 
  -1   9  11     2329.51     2242.84    110.61 o 
   1   9  11      375.11      465.36     58.93 o 
   3   9  11      733.06      757.83     67.88 o 
   5   9  11     1476.00     1283.08     81.72 o 
   7   9  11     2335.09     2356.38    102.84 o 
   9   9  11      815.99      961.13    119.80 o 
 -14  10  11      307.47      380.21     94.16 o 
 -12  10  11      448.10      445.17     64.74 o 
 -10  10  11        4.05        1.46     43.87 o 
  -8  10  11        7.81      -41.08     37.51 o 
  -6  10  11      705.50      632.24     66.35 o 
  -4  10  11      330.63      268.93     53.51 o 
  -2  10  11       65.57       62.47     44.18 o 
   0  10  11       48.16        1.81     53.28 o 
   2  10  11      320.68      319.54     58.73 o 
   4  10  11      502.73      475.33     65.91 o 
   6  10  11      715.44      819.45     76.51 o 
  -5  11  11       68.39       45.52     47.78 o 
 -30   0  12      890.20     1023.88    142.96 o 
 -28   0  12      133.84      138.94    104.05 o 
 -26   0  12      279.80      204.65     64.90 o 
 -24   0  12     1035.35     1063.94     94.29 o 
 -22   0  12     2477.62     2953.47    131.68 o 
 -20   0  12     1240.22     1330.32     84.29 o 
 -18   0  12     1029.96     1105.27     61.99 o 
 -16   0  12     9779.38     9186.29    162.15 o 
 -14   0  12     1333.78     1262.75    123.83 o 
 -12   0  12    30932.18    31662.62    355.69 o 
 -10   0  12   114969.07   115833.63   1052.45 o 
  -8   0  12     4431.65     4556.04     98.60 o 
  -6   0  12    18552.40    16913.88    238.57 o 
  -4   0  12     7257.93     6943.65    190.30 o 
  -2   0  12     1102.99      973.21     50.06 o 
   0   0  12      101.12      130.42     29.66 o 
   2   0  12    23212.33    25881.54    307.60 o 
   4   0  12    10236.72    10477.07    171.69 o 
   6   0  12     3678.64     3803.69    133.30 o 
   8   0  12    21023.09    20896.32    278.69 o 
  10   0  12    13733.69    14620.62    520.71 o 
  12   0  12     1673.56     1640.88    110.23 o 
  14   0  12      337.33      270.27     71.58 o 
  16   0  12      625.70      444.00     85.47 o 
  18   0  12     2512.94     2900.43    278.68 o 
  20   0  12     2107.62     2052.72    151.61 o 
 -29   1  12      185.20      198.42     51.59 o 
 -27   1  12      844.72      938.99     70.79 o 
 -25   1  12      664.20      641.31     92.07 o 
 -23   1  12     2071.64     2132.37     84.36 o 
 -21   1  12     3194.29     3343.88     82.53 o 
 -19   1  12      704.91      765.70     39.37 o 
 -17   1  12     4941.05     5050.15     84.37 o 
 -15   1  12     5502.86     5271.91    128.56 o 
 -13   1  12    11945.23    11825.85    128.40 o 
 -11   1  12     9310.96     8710.56    103.93 o 
  -9   1  12      973.41      959.84     57.77 o 
  -7   1  12    15067.66    14225.96    165.43 o 
  -5   1  12    11916.89    11893.14    131.51 o 
  -3   1  12    11681.77    12146.30    123.67 o 
  -1   1  12     1236.48     1231.86     39.67 o 
   1   1  12      447.17      481.94     29.54 o 
   3   1  12     8130.15     8395.77    155.58 o 
   5   1  12     2049.96     2053.29     54.62 o 
   7   1  12    11386.56    11815.64    135.71 o 
   9   1  12     5362.26     5433.27    122.38 o 
  11   1  12       71.10      103.67     37.92 o 
  13   1  12    10121.13    10213.15    185.08 o 
  15   1  12       83.30       75.69     44.15 o 
  17   1  12     1926.70     2134.03     99.63 o 
  19   1  12     1518.12     1629.51     94.66 o 
 -30   2  12      985.57     1119.46    130.29 o 
 -28   2  12        2.02      -11.73     50.19 o 
 -26   2  12        8.97      -33.33     46.99 o 
 -24   2  12       47.91       55.41     37.65 o 
 -22   2  12     1591.82     1437.22     70.79 o 
 -20   2  12     5840.12     5616.42     95.09 o 
 -18   2  12     7232.80     7362.89    105.65 o 
 -16   2  12     8788.41     9106.22    114.52 o 
 -14   2  12    15228.20    15220.37    152.52 o 
 -12   2  12     6138.18     5961.02     84.18 o 
 -10   2  12    11672.86    10931.46    134.81 o 
  -8   2  12     8438.04     8391.17    162.88 o 
  -6   2  12     9429.12     8897.99    129.71 o 
  -4   2  12     1553.42     1727.95     51.59 o 
  -2   2  12      599.00      536.20     28.07 o 
   0   2  12       49.93       38.58     21.83 o 
   2   2  12       93.07       74.04     20.63 o 
   4   2  12     2878.41     2927.81     69.64 o 
   6   2  12     2434.29     2562.45     61.14 o 
   8   2  12     2805.00     3194.52     79.91 o 
  10   2  12     1310.94     1651.91     98.28 o 
  12   2  12     2526.76     2542.82     93.12 o 
  14   2  12     4142.75     4470.82    228.67 o 
  16   2  12     2607.47     2971.15    112.83 o 
  18   2  12     2148.49     2207.36    108.66 o 
  20   2  12      865.05     1067.68    105.91 o 
 -29   3  12       10.52      -30.47     64.28 o 
 -27   3  12     1087.60     1049.26    120.34 o 
 -25   3  12       50.90       -8.48     55.52 o 
 -23   3  12      292.44      223.98     69.31 o 
 -21   3  12       41.63       95.25     39.77 o 
 -19   3  12     5357.95     4998.12    112.60 o 
 -17   3  12     2907.45     2746.49     83.74 o 
 -15   3  12     5581.81     5274.34    112.31 o 
 -13   3  12     7159.62     7275.38    205.56 o 
 -11   3  12     1216.71     1114.92     53.62 o 
  -9   3  12     1347.97     1255.36     86.06 o 
  -7   3  12     1530.27     1702.25     62.86 o 
  -5   3  12     1858.35     2100.30     54.37 o 
  -3   3  12       88.01       37.93     19.71 o 
  -1   3  12     1182.12     1167.66     45.27 o 
   1   3  12       35.01       17.05     20.89 o 
   3   3  12       99.53       60.96     23.65 o 
   5   3  12      589.69      690.06     64.90 o 
   7   3  12      959.00     1050.99     50.03 o 
   9   3  12      380.74      335.42     52.47 o 
  11   3  12     1986.57     2175.67     95.20 o 
  13   3  12     1491.05     1309.52     75.34 o 
  15   3  12     3693.17     3858.82    123.08 o 
  17   3  12     2518.51     2553.30    124.72 o 
  19   3  12      159.85      343.63     73.99 o 
 -28   4  12      162.83       77.03     77.22 o 
 -26   4  12      147.13       17.46     67.81 o 
 -24   4  12     1097.16     1207.79    113.33 o 
 -22   4  12       18.49       53.47     56.90 o 
 -20   4  12      448.21      501.40     65.26 o 
 -18   4  12     6441.53     6218.89    129.63 o 
 -16   4  12     2999.28     2825.07    107.91 o 
 -14   4  12     2696.82     2588.75     82.18 o 
 -12   4  12     1004.56      915.52     53.62 o 
 -10   4  12     3482.90     3698.49    103.82 o 
  -8   4  12    11398.15    11229.65    171.99 o 
  -6   4  12       38.96       80.97     27.83 o 
  -4   4  12     3565.70     3578.58     91.44 o 
  -2   4  12     1011.65     1027.15     54.07 o 
   0   4  12     2414.44     2472.14     77.95 o 
   2   4  12     1324.34     1216.02     59.14 o 
   4   4  12     2377.45     2354.17     78.42 o 
   6   4  12      383.74      361.49     41.54 o 
   8   4  12     3408.32     3301.77    155.51 o 
  10   4  12     4412.79     4391.84    138.10 o 
  12   4  12      892.44     1005.89     80.44 o 
  14   4  12      950.33      888.34     82.48 o 
  16   4  12     2084.92     2311.94    137.81 o 
  18   4  12      231.30      133.20     62.64 o 
 -27   5  12       10.16       -5.04     69.06 o 
 -25   5  12      915.31     1148.69    257.87 o 
 -23   5  12      369.43      241.26     75.81 o 
 -21   5  12        9.66       12.51     38.33 o 
 -19   5  12     2862.85     3054.16    121.32 o 
 -17   5  12      332.98      382.94     46.91 o 
 -15   5  12     1062.85     1060.92     62.32 o 
 -13   5  12     6319.40     6225.60    178.13 o 
 -11   5  12      347.07      382.37     43.92 o 
  -9   5  12     1308.38     1266.34     63.16 o 
  -7   5  12      504.89      524.79     46.21 o 
  -5   5  12        2.66        4.03     24.78 o 
  -3   5  12     1884.72     1735.03     70.00 o 
  -1   5  12       11.53      -28.25     23.61 o 
   1   5  12        0.47       11.79     27.02 o 
   3   5  12     5525.00     5522.27    120.51 o 
   5   5  12       20.87       19.58     28.08 o 
   7   5  12     1355.93     1380.18     67.83 o 
   9   5  12      308.63      337.52     57.48 o 
  11   5  12     3338.27     3331.77    388.16 o 
  13   5  12     1132.75      779.05    107.77 o 
  15   5  12      719.88      930.50    114.19 o 
  17   5  12      165.66      247.13     96.36 o 
 -26   6  12       10.55       -3.18     78.26 o 
 -24   6  12       42.25      105.49     71.92 o 
 -22   6  12       43.73      -20.36     80.07 o 
 -20   6  12      279.68      243.76     47.08 o 
 -18   6  12      273.33      258.34     61.50 o 
 -16   6  12      216.04      283.72     44.88 o 
 -14   6  12      892.38      834.71    113.49 o 
 -12   6  12      100.66      134.02     37.67 o 
 -10   6  12       74.57      103.44     35.36 o 
  -8   6  12      377.47      481.08     47.37 o 
  -6   6  12      690.80      592.43     51.01 o 
  -4   6  12       87.17       90.93     42.18 o 
  -2   6  12      266.15      262.78     40.87 o 
   0   6  12      461.03      452.13     47.78 o 
   2   6  12     4802.91     4496.29    113.72 o 
   4   6  12       59.84       38.46     33.14 o 
   6   6  12     1080.18      959.87     63.09 o 
   8   6  12      107.11      113.02     46.72 o 
  10   6  12     1491.30     1577.25    183.22 o 
  12   6  12      554.00      609.86    100.11 o 
  14   6  12      144.40      118.22     79.56 o 
  16   6  12      171.56      182.09     82.18 o 
 -23   7  12        0.07      -51.70     68.87 o 
 -21   7  12       95.35       77.75     71.88 o 
 -19   7  12       15.25       75.91     41.42 o 
 -17   7  12        1.76      -29.17     35.82 o 
 -15   7  12      218.89      223.86     79.82 o 
 -13   7  12     1904.97     1835.72    108.39 o 
 -11   7  12     1469.61     1473.60     74.46 o 
  -9   7  12     1367.14     1304.09     73.20 o 
  -7   7  12     1795.07     1640.13     99.57 o 
  -5   7  12      238.50      185.01     41.21 o 
  -3   7  12      619.53      579.57     65.43 o 
  -1   7  12      160.95      110.94     37.53 o 
   1   7  12      785.47      738.97     85.21 o 
   3   7  12      109.24       88.72     44.26 o 
   5   7  12      626.95      572.32     56.93 o 
   7   7  12        5.40       22.96     37.40 o 
   9   7  12       49.29       -0.34     44.53 o 
  11   7  12        7.88      -44.54     60.15 o 
  13   7  12        0.18       64.82     72.90 o 
 -22   8  12      242.92      341.56     97.89 o 
 -20   8  12       68.25       23.98     53.55 o 
 -18   8  12      147.69      129.23     48.00 o 
 -16   8  12        2.06       -5.91     37.09 o 
 -14   8  12     1094.12     1054.54     82.67 o 
 -12   8  12        6.27       -3.55     34.63 o 
 -10   8  12      471.22      457.12     62.61 o 
  -8   8  12      357.36      437.46     54.04 o 
  -6   8  12      116.76       79.13     38.56 o 
  -4   8  12        7.81        6.45     34.50 o 
  -2   8  12       96.89      124.40     42.46 o 
   0   8  12      410.77      374.52     53.62 o 
   2   8  12     3516.83     3635.06    141.30 o 
   4   8  12       33.46      -20.77     38.29 o 
   6   8  12      217.65      141.85     51.01 o 
   8   8  12        3.86       65.89     88.97 o 
  10   8  12     1332.01     1390.95    248.37 o 
  12   8  12       28.10       68.15     78.86 o 
 -19   9  12      128.00       94.78     47.81 o 
 -17   9  12       95.71      154.95     50.21 o 
 -15   9  12      464.11      502.56     62.67 o 
 -13   9  12      786.31      863.87     73.07 o 
 -11   9  12       92.43       40.65     47.80 o 
  -9   9  12      117.42      102.85     61.25 o 
  -7   9  12       21.21       50.57     47.41 o 
  -5   9  12       20.64       55.63     38.74 o 
  -3   9  12     1817.96     1930.23    122.20 o 
  -1   9  12     1068.79     1010.06     75.03 o 
   1   9  12      297.32      368.73     56.83 o 
   3   9  12      827.45      692.85     68.47 o 
   5   9  12       34.13       24.18     41.99 o 
   7   9  12       28.87       29.81     72.09 o 
   9   9  12      233.08       88.10     80.58 o 
 -14  10  12     1229.42     1184.50     85.47 o 
 -12  10  12      985.62      991.67     79.71 o 
 -10  10  12     2447.29     2399.44    108.62 o 
  -8  10  12      637.30      642.00     67.91 o 
  -6  10  12        6.29      -13.70     42.04 o 
  -4  10  12      363.10      383.61     60.21 o 
  -2  10  12     1019.39      793.03     73.73 o 
   0  10  12       14.36       -5.59     42.69 o 
   2  10  12       34.27       43.98     47.35 o 
   4  10  12       13.28      -52.56     44.35 o 
 -29   1  13      271.01      272.56     55.71 o 
 -27   1  13      302.84      318.01     53.89 o 
 -25   1  13        5.85       64.37     38.37 o 
 -23   1  13       94.07       75.96     37.04 o 
 -21   1  13      122.48      102.10     25.24 o 
 -19   1  13      534.35      636.41     38.15 o 
 -17   1  13      253.64      239.39     28.01 o 
 -15   1  13      254.77      296.56     28.34 o 
 -13   1  13       43.08       19.01     19.05 o 
 -11   1  13     5730.72     5821.37     90.09 o 
  -9   1  13     1063.73      998.96     61.11 o 
  -7   1  13      713.49      653.96     39.56 o 
  -5   1  13     2569.84     2306.54     57.36 o 
  -3   1  13     1896.21     2071.25     49.95 o 
  -1   1  13    19120.02    20068.66    181.62 o 
   1   1  13     6885.55     7276.68     98.11 o 
   3   1  13      310.38      339.06     29.52 o 
   5   1  13      189.60      164.75     30.35 o 
   7   1  13       16.68       23.15     23.70 o 
   9   1  13      281.00      298.61     45.51 o 
  11   1  13      337.50      282.98     46.19 o 
  13   1  13      707.27      628.73     62.50 o 
  15   1  13       68.39       32.00     42.18 o 
  17   1  13        1.17       29.81     44.77 o 
  19   1  13      355.86      454.20     68.82 o 
 -30   2  13      463.79      465.64     97.55 o 
 -28   2  13        2.28       34.61     64.61 o 
 -26   2  13      153.19       42.92     63.02 o 
 -24   2  13     3099.73     3159.13    123.40 o 
 -22   2  13       79.24      127.12     38.00 o 
 -20   2  13       58.81       85.50     29.43 o 
 -18   2  13      161.04      174.53     29.90 o 
 -16   2  13     2839.49     2724.32     71.86 o 
 -14   2  13       14.27       37.19     23.38 o 
 -12   2  13     1183.72     1049.65     45.76 o 
 -10   2  13     2863.86     2960.91     68.28 o 
  -8   2  13     1060.15     1064.45     44.93 o 
  -6   2  13     4262.63     4247.82     80.23 o 
  -4   2  13    13186.15    13426.33    155.04 o 
  -2   2  13      601.10      769.29     49.47 o 
   0   2  13     4166.34     4140.68     82.44 o 
   2   2  13      142.54      160.45     27.43 o 
   4   2  13      545.53      587.17     35.01 o 
   6   2  13      316.73      317.55     31.28 o 
   8   2  13     9534.73     9413.97    185.26 o 
  10   2  13       31.62      -45.41     30.27 o 
  12   2  13     1023.88     1044.12     83.97 o 
  14   2  13      864.29      998.25     73.37 o 
  16   2  13      239.36      215.40     63.62 o 
  18   2  13      729.59      685.16     94.42 o 
 -29   3  13      958.95      848.49    114.78 o 
 -27   3  13      417.46      339.92     85.91 o 
 -25   3  13       96.66       42.40    129.84 o 
 -23   3  13        2.76      -12.82     54.29 o 
 -21   3  13      459.68      430.57     46.21 o 
 -19   3  13       10.14        5.82     28.48 o 
 -17   3  13     1431.68     1445.76     66.23 o 
 -15   3  13     6114.73     6209.99    124.44 o 
 -13   3  13       21.99       54.56     28.91 o 
 -11   3  13     1355.92     1248.61     57.92 o 
  -9   3  13     2582.35     2573.40     77.63 o 
  -7   3  13     5526.38     5931.23    120.41 o 
  -5   3  13    17521.46    17502.07    217.41 o 
  -3   3  13      954.10     1012.04     53.45 o 
  -1   3  13     6079.71     6333.91    102.23 o 
   1   3  13      736.16      690.67     40.12 o 
   3   3  13       33.79       18.22     24.51 o 
   5   3  13     2493.33     2423.79     68.93 o 
   7   3  13     6682.76     6599.16    115.07 o 
   9   3  13     2174.11     2233.88    139.03 o 
  11   3  13      282.17      221.49     54.01 o 
  13   3  13     1210.94     1382.53     94.32 o 
  15   3  13     1608.03     1582.55    105.25 o 
  17   3  13      173.21       70.17     77.53 o 
 -28   4  13     1142.58     1039.68    124.44 o 
 -26   4  13      494.11      769.10    109.05 o 
 -24   4  13       30.78       78.05     77.81 o 
 -22   4  13      924.29      958.59     85.63 o 
 -20   4  13      471.00      484.02     51.10 o 
 -18   4  13     2179.40     2043.92     96.64 o 
 -16   4  13     2798.55     3135.26     93.34 o 
 -14   4  13      671.93      654.27     51.93 o 
 -12   4  13     7055.83     6992.65    133.17 o 
 -10   4  13     4982.78     4806.28    124.33 o 
  -8   4  13    11904.01    11708.09    177.59 o 
  -6   4  13    10562.83    10941.70    169.85 o 
  -4   4  13     8462.91     8608.39    148.42 o 
  -2   4  13     2461.51     2392.70     78.47 o 
   0   4  13     1546.61     1591.72    132.74 o 
   2   4  13      559.32      578.31     78.10 o 
   4   4  13      947.30      885.75     55.61 o 
   6   4  13       84.75       69.93     40.22 o 
   8   4  13     2075.99     1968.67     95.73 o 
  10   4  13      101.99       84.85     61.68 o 
  12   4  13      880.79     1024.42    131.19 o 
  14   4  13      911.32      881.66    110.99 o 
  16   4  13     2117.17     1986.07    152.87 o 
 -27   5  13      314.58      185.05     89.12 o 
 -25   5  13      233.62      314.51     87.76 o 
 -23   5  13      312.34      289.03     78.06 o 
 -21   5  13       14.44      -31.48     42.80 o 
 -19   5  13     1817.19     1780.86     80.67 o 
 -17   5  13      944.09      930.89     61.64 o 
 -15   5  13      762.85      783.52     62.03 o 
 -13   5  13     7640.68     7951.49    151.05 o 
 -11   5  13     7062.26     6984.01    139.52 o 
  -9   5  13     8685.49     8716.04    233.11 o 
  -7   5  13     4435.19     4261.71    162.33 o 
  -5   5  13      662.15      748.53     54.11 o 
  -3   5  13     1472.21     1291.42     64.95 o 
  -1   5  13     2024.28     1894.05     75.66 o 
   1   5  13       55.11       27.77     29.84 o 
   3   5  13     1021.49      994.36     60.62 o 
   5   5  13     3715.69     3568.03    104.74 o 
   7   5  13     1610.19     1369.87     70.80 o 
   9   5  13      106.17       35.93     61.53 o 
  11   5  13     2171.09     2446.40    152.90 o 
  13   5  13     1168.56     1375.36    129.50 o 
  15   5  13     1607.70     1552.18    142.96 o 
 -26   6  13       40.48       52.01     78.92 o 
 -24   6  13      161.56       76.91     72.30 o 
 -22   6  13       17.16       66.06     51.68 o 
 -20   6  13      848.81      983.38     87.50 o 
 -18   6  13      670.79      671.07     60.25 o 
 -16   6  13      550.95      517.88     53.53 o 
 -14   6  13     4482.25     4566.51    139.21 o 
 -12   6  13     5621.43     5623.90    130.95 o 
 -10   6  13     3070.65     2881.90     95.81 o 
  -8   6  13    12051.76    11719.55    191.53 o 
  -6   6  13     2396.60     2324.60     98.94 o 
  -4   6  13     2190.11     2000.06     80.71 o 
  -2   6  13      761.74      764.74     57.71 o 
   0   6  13     1333.70     1205.20     67.51 o 
   2   6  13     2401.49     2348.30    126.29 o 
   4   6  13      790.61      795.65     77.44 o 
   6   6  13      758.69      667.13     58.85 o 
   8   6  13      142.21      245.44     56.12 o 
  10   6  13     3312.02     3279.29    172.10 o 
  12   6  13     3650.74     3650.50    191.38 o 
  14   6  13      928.68     1133.79    168.29 o 
 -23   7  13     1280.76     1189.40    129.50 o 
 -21   7  13      291.06      331.79     64.49 o 
 -19   7  13      138.39      146.37     46.48 o 
 -17   7  13      249.84      203.85     48.54 o 
 -15   7  13      380.50      366.00     69.22 o 
 -13   7  13     9530.63     9596.06    180.78 o 
 -11   7  13     5962.36     6153.15    143.52 o 
  -9   7  13     7439.25     7133.85    152.31 o 
  -7   7  13     4348.40     4082.99    115.46 o 
  -5   7  13       59.61       19.57     32.54 o 
  -3   7  13     3764.56     3893.81    196.43 o 
  -1   7  13     4671.02     5188.41    129.00 o 
   1   7  13      796.58      763.91     61.88 o 
   3   7  13        4.74      -47.45     31.63 o 
   5   7  13      278.19      245.40     46.50 o 
   7   7  13      494.55      355.42     77.80 o 
   9   7  13      218.60      246.84     99.07 o 
  11   7  13     1837.21     1981.33    205.39 o 
  13   7  13     1109.50      998.02    124.16 o 
 -20   8  13      793.86      674.83     69.75 o 
 -18   8  13     1694.75     1584.82     88.42 o 
 -16   8  13     1986.72     1955.51    120.41 o 
 -14   8  13     3701.23     3567.40    118.98 o 
 -12   8  13     2511.48     2293.41     98.31 o 
 -10   8  13     3430.76     3607.01    141.30 o 
  -8   8  13     1788.39     1929.51     90.33 o 
  -6   8  13     1227.56     1187.67     79.27 o 
  -4   8  13     4005.73     3855.29    117.71 o 
  -2   8  13      799.03      814.29     66.58 o 
   0   8  13      183.73      204.62     48.42 o 
   2   8  13      249.79      302.12     51.75 o 
   4   8  13       45.34       72.74     40.72 o 
   6   8  13      123.15       27.33     41.35 o 
   8   8  13      502.72      582.75     78.50 o 
  10   8  13     1755.78     1889.59    157.35 o 
 -17   9  13     2016.40     1957.11    154.89 o 
 -15   9  13     3171.66     3213.26    178.36 o 
 -13   9  13      428.09      469.90     62.25 o 
 -11   9  13       14.60      -13.45     40.88 o 
  -9   9  13       87.87       42.03     42.19 o 
  -7   9  13      817.52      777.27     69.34 o 
  -5   9  13     1004.95     1028.85     88.41 o 
  -3   9  13      974.84     1106.80     77.89 o 
  -1   9  13      286.75      288.95     55.79 o 
   1   9  13      174.66      118.05     48.33 o 
   3   9  13        0.81      -58.92     39.28 o 
   5   9  13       55.54      101.84     47.32 o 
   7   9  13      217.83      220.62    103.25 o 
 -12  10  13      459.60      393.47     65.21 o 
 -10  10  13     1031.10     1148.23     83.52 o 
  -8  10  13      162.03      130.69     49.92 o 
  -6  10  13      749.86      809.46    103.69 o 
  -4  10  13      800.24      897.38     85.02 o 
  -2  10  13       84.47       52.16     50.27 o 
   0  10  13      308.03      205.67     55.12 o 
   2  10  13       68.90      166.07     53.48 o 
 -30   0  14      157.34      154.80     74.65 o 
 -28   0  14      771.05      657.12     95.93 o 
 -26   0  14      700.56      632.66    160.60 o 
 -24   0  14     2208.63     2283.30    127.91 o 
 -22   0  14     2082.34     1939.56     87.86 o 
 -20   0  14      373.15      345.82     45.49 o 
 -18   0  14       50.44       30.18     32.08 o 
 -16   0  14    10401.24     9878.13    215.52 o 
 -14   0  14     8660.61     8174.50    172.25 o 
 -12   0  14      134.24      314.86     99.17 o 
 -10   0  14    26488.19    25772.56    311.11 o 
  -8   0  14       41.99       44.12     25.86 o 
  -6   0  14     8407.08     8084.86    145.18 o 
  -4   0  14    16279.12    16334.82    250.73 o 
  -2   0  14     3997.21     4029.36    102.46 o 
   0   0  14     9518.85     8929.07    159.43 o 
   2   0  14     3578.86     3667.39    102.62 o 
   4   0  14     1309.76     1310.05    132.20 o 
   6   0  14     4729.47     4529.77    119.90 o 
   8   0  14       39.65       72.94     50.22 o 
  10   0  14    10226.72    10232.33    270.98 o 
  12   0  14      340.76      207.51     69.36 o 
  14   0  14     3819.05     3733.61    173.35 o 
  16   0  14      398.61      379.73     88.18 o 
  18   0  14       86.78       13.57     69.74 o 
 -29   1  14     1376.97     1573.87    107.16 o 
 -27   1  14      975.04     1009.30    147.04 o 
 -25   1  14     1894.99     1903.59    102.68 o 
 -23   1  14      770.54      838.59    125.43 o 
 -21   1  14       27.33       -3.02     23.13 o 
 -19   1  14      321.64      307.90     31.51 o 
 -17   1  14     2033.33     2101.00     70.96 o 
 -15   1  14     2215.36     2360.34     67.09 o 
 -13   1  14     6260.09     6295.97    105.58 o 
 -11   1  14     8877.61     8792.01    124.80 o 
  -9   1  14     6871.23     7063.37    135.69 o 
  -7   1  14      974.54      935.22     43.69 o 
  -5   1  14    10014.40    10050.17    140.40 o 
  -3   1  14     3377.33     3378.06     65.53 o 
  -1   1  14    10272.51    10327.70    122.14 o 
   1   1  14    11286.92    10996.46    129.19 o 
   3   1  14      801.13      784.05     39.57 o 
   5   1  14     3443.02     3390.94     77.76 o 
   7   1  14      971.84      941.89     54.42 o 
   9   1  14      368.80      408.49     56.03 o 
  11   1  14        9.69       24.33     37.49 o 
  13   1  14     1640.80     1551.00    102.52 o 
  15   1  14      466.23      433.79     61.41 o 
  17   1  14      777.06      725.07     75.59 o 
 -28   2  14     1303.22     1273.30    122.46 o 
 -26   2  14     1570.16     1523.37    125.51 o 
 -24   2  14      904.32     1074.06    126.22 o 
 -22   2  14       40.30       37.25     38.30 o 
 -20   2  14      135.66       76.44     33.56 o 
 -18   2  14       39.68      -23.37     25.69 o 
 -16   2  14      918.64      938.09     55.50 o 
 -14   2  14     3854.61     3779.66     83.23 o 
 -12   2  14       21.37        0.08     21.24 o 
 -10   2  14     3062.48     2936.74     81.95 o 
  -8   2  14     4336.95     4346.79     84.07 o 
  -6   2  14     9958.23     9606.99    129.73 o 
  -4   2  14     7755.60     7738.44    197.49 o 
  -2   2  14     3990.30     4068.26     82.91 o 
   0   2  14     5289.77     4959.29    111.91 o 
   2   2  14      857.44      922.14     46.94 o 
   4   2  14     1200.67     1190.40     52.40 o 
   6   2  14        1.10       22.72     25.46 o 
   8   2  14     3394.63     3477.95    121.43 o 
  10   2  14       22.81       40.02     44.99 o 
  12   2  14     1164.21     1175.45     89.31 o 
  14   2  14     1185.45     1374.45     98.37 o 
  16   2  14      630.72      601.18     81.83 o 
 -29   3  14      936.57      785.13    113.16 o 
 -27   3  14      683.03      835.36    108.20 o 
 -25   3  14       44.92      -34.10     52.64 o 
 -23   3  14       27.68       26.80     53.56 o 
 -21   3  14      160.11      240.37     42.43 o 
 -19   3  14     1653.38     1441.82     69.65 o 
 -17   3  14     3152.81     3384.33     96.39 o 
 -15   3  14        6.51       -8.87     27.40 o 
 -13   3  14     1598.09     1575.95     66.63 o 
 -11   3  14     4212.20     4026.07    150.84 o 
  -9   3  14     4064.75     3910.04     97.79 o 
  -7   3  14    10463.71    10432.89    190.11 o 
  -5   3  14    12608.08    12510.59    181.32 o 
  -3   3  14     5584.36     5578.31    115.68 o 
  -1   3  14     2647.63     2581.06    158.67 o 
   1   3  14       16.63       36.14     28.68 o 
   3   3  14     3634.94     3752.61     85.05 o 
   5   3  14     3852.54     3980.92     90.46 o 
   7   3  14     1476.98     1486.87     70.50 o 
   9   3  14       87.87      108.67     47.43 o 
  11   3  14      137.61      234.93     57.12 o 
  13   3  14      161.69      182.53     58.60 o 
  15   3  14     1793.34     1623.85    221.42 o 
  17   3  14     2009.40     2142.53    127.28 o 
 -28   4  14       77.40       37.25    103.60 o 
 -26   4  14     1001.50      963.50    115.42 o 
 -24   4  14       39.21      -11.24     59.61 o 
 -22   4  14      197.60      119.02     48.72 o 
 -20   4  14     1009.41     1023.94     64.41 o 
 -18   4  14     1814.27     1855.56    127.46 o 
 -16   4  14       85.35       56.19     33.74 o 
 -14   4  14     2575.33     2511.16     87.23 o 
 -12   4  14     1633.06     1641.57     71.73 o 
 -10   4  14     1286.32     1183.68     62.61 o 
  -8   4  14    11463.53    11350.68    177.23 o 
  -6   4  14     7337.88     6963.47    209.74 o 
  -4   4  14     1374.93     1433.98     66.69 o 
  -2   4  14     3392.05     3352.87    107.74 o 
   0   4  14      345.50      359.49     43.10 o 
   2   4  14       18.90       24.57     27.80 o 
   4   4  14      721.98      652.76     70.00 o 
   6   4  14     4033.62     4312.16    110.59 o 
   8   4  14       11.90       19.48     54.72 o 
  10   4  14       26.46       11.51     57.83 o 
  12   4  14      996.93     1087.21    117.40 o 
  14   4  14       29.91      130.72     74.21 o 
  16   4  14     1611.15     1724.88    151.62 o 
 -27   5  14       89.03      230.51     82.44 o 
 -25   5  14       61.91       16.74     64.62 o 
 -23   5  14       14.21       60.42     65.46 o 
 -21   5  14      280.06      317.74     50.28 o 
 -19   5  14      608.41      606.79     57.67 o 
 -17   5  14      642.71      498.57     53.13 o 
 -15   5  14      108.43      119.06     36.78 o 
 -13   5  14     2490.05     2727.78     93.77 o 
 -11   5  14     3135.07     2941.48    116.49 o 
  -9   5  14     2330.93     2296.51     91.42 o 
  -7   5  14     3699.12     3647.48    102.32 o 
  -5   5  14       87.26       52.20     32.13 o 
  -3   5  14        5.13      -18.23     27.70 o 
  -1   5  14      878.75      757.21     74.47 o 
   1   5  14      117.39      109.54     36.44 o 
   3   5  14      275.84      266.79     43.78 o 
   5   5  14     3583.79     3514.56    104.73 o 
   7   5  14     1408.53     1515.53     90.55 o 
   9   5  14      210.87      275.38     94.10 o 
  11   5  14       52.43      126.40     72.36 o 
  13   5  14       67.09       63.41     69.77 o 
  15   5  14       35.05       22.83     76.21 o 
 -24   6  14      145.63      164.26     80.75 o 
 -22   6  14      142.41      102.48     51.94 o 
 -20   6  14      330.04      320.12     50.29 o 
 -18   6  14      155.21       28.59     36.94 o 
 -16   6  14       26.69        4.02     35.11 o 
 -14   6  14      550.37      451.28     52.12 o 
 -12   6  14       27.22      113.61     37.88 o 
 -10   6  14      760.90      792.34     60.90 o 
  -8   6  14     1699.60     1692.72     78.57 o 
  -6   6  14      139.55      137.11     45.71 o 
  -4   6  14      538.76      587.44     56.81 o 
  -2   6  14       27.11       47.44     47.80 o 
   0   6  14      113.15       91.11     37.19 o 
   2   6  14      255.26      176.55     47.57 o 
   4   6  14       59.09       39.05     35.04 o 
   6   6  14      211.32      119.74     41.77 o 
   8   6  14       53.16       68.04    104.50 o 
  10   6  14      373.52      210.80    142.96 o 
  12   6  14       28.60       80.58     76.28 o 
 -23   7  14       13.77       29.07     74.48 o 
 -21   7  14       97.46       35.63     43.90 o 
 -19   7  14      241.90      193.33     48.06 o 
 -17   7  14       28.52       -6.98     37.46 o 
 -15   7  14      254.77      253.65     49.47 o 
 -13   7  14      124.65      146.66     42.55 o 
 -11   7  14      164.30      156.12     42.02 o 
  -9   7  14       27.73      -19.03     32.95 o 
  -7   7  14      176.93      206.90     43.34 o 
  -5   7  14      715.58      683.97     60.80 o 
  -3   7  14       14.73      -11.45     33.35 o 
  -1   7  14      372.19      382.06     51.62 o 
   1   7  14      310.31      293.40     49.99 o 
   3   7  14      226.35      132.63     50.28 o 
   5   7  14       73.13       24.68     39.85 o 
   7   7  14       45.50       58.98     49.56 o 
   9   7  14      122.86       75.04     73.73 o 
  11   7  14      140.38       61.53     76.51 o 
 -20   8  14     1169.31     1073.71     80.49 o 
 -18   8  14      639.13      726.43     70.95 o 
 -16   8  14       16.55       26.75     43.29 o 
 -14   8  14       74.86       38.72     43.28 o 
 -12   8  14       10.99       13.44     38.56 o 
 -10   8  14      129.99       80.60     41.54 o 
  -8   8  14     1282.12     1302.43     88.15 o 
  -6   8  14     1924.30     2131.25     96.72 o 
  -4   8  14      283.35      282.52     50.32 o 
  -2   8  14      684.99      806.53     68.45 o 
   0   8  14      296.97      251.73     51.25 o 
   2   8  14      136.69      190.14     49.49 o 
   4   8  14      463.38      524.80     61.92 o 
   6   8  14      233.71      186.95     50.22 o 
   8   8  14       14.70      108.93     86.41 o 
 -17   9  14      127.79       17.75     60.47 o 
 -15   9  14      230.02      282.41     57.85 o 
 -13   9  14     1275.11     1116.99     81.29 o 
 -11   9  14     2100.93     2237.72    132.29 o 
  -9   9  14     1973.23     1807.69     94.99 o 
  -7   9  14     4394.68     4150.28    130.85 o 
  -5   9  14      456.69      404.70     58.04 o 
  -3   9  14     3269.00     3525.38    121.94 o 
  -1   9  14     1740.06     1702.27     98.86 o 
   1   9  14      134.76       54.34     47.94 o 
   3   9  14      200.61      186.07     60.11 o 
   5   9  14      106.40      110.78     47.15 o 
 -10  10  14      476.59      512.69     67.47 o 
  -8  10  14     1295.71     1294.37     89.88 o 
  -6  10  14      663.11      803.23     78.78 o 
  -4  10  14     1891.61     1836.23    102.00 o 
  -2  10  14     1017.01      973.89     82.27 o 
 -29   1  15      726.31      699.71    119.88 o 
 -27   1  15      396.76      356.94     93.73 o 
 -25   1  15      121.60      161.63     53.93 o 
 -23   1  15     1752.80     1730.13     93.21 o 
 -21   1  15      384.46      473.17     43.79 o 
 -19   1  15        0.99       15.77     28.60 o 
 -17   1  15     3448.66     3390.02     84.62 o 
 -15   1  15     2724.75     2727.18     96.98 o 
 -13   1  15     1023.47     1203.91     51.67 o 
 -11   1  15     1109.84     1200.23     49.79 o 
  -9   1  15      226.67      223.55     30.95 o 
  -7   1  15      441.64      454.60     36.33 o 
  -5   1  15     2439.54     2593.83     68.43 o 
  -3   1  15      675.90      705.53     41.55 o 
  -1   1  15     1242.36     1491.11     55.80 o 
   1   1  15     2561.22     2862.61     77.19 o 
   3   1  15      247.81      261.07     34.24 o 
   5   1  15       17.91       -1.52     26.42 o 
   7   1  15     2207.90     2166.08     72.61 o 
   9   1  15     4314.91     4529.46    121.81 o 
  11   1  15     1955.59     1849.88     88.70 o 
  13   1  15      246.49      135.17     49.50 o 
  15   1  15      132.39      107.36     52.40 o 
  17   1  15      119.44      161.59     57.94 o 
 -28   2  15      737.24      831.09    108.37 o 
 -26   2  15      166.90      141.20     72.93 o 
 -24   2  15      441.88      487.92    117.62 o 
 -22   2  15     3282.37     3320.77    105.21 o 
 -20   2  15       52.70       68.78     36.17 o 
 -18   2  15     2425.11     2417.02     82.86 o 
 -16   2  15      449.94      389.12     44.58 o 
 -14   2  15     7822.21     7891.42    142.54 o 
 -12   2  15      747.48      763.55     50.69 o 
 -10   2  15     2815.62     2751.91     71.27 o 
  -8   2  15       54.62       57.72     28.16 o 
  -6   2  15      109.95      127.99     29.90 o 
  -4   2  15    12133.27    12698.20    158.49 o 
  -2   2  15     6289.37     6801.50    112.67 o 
   0   2  15     7367.36     7882.48    123.60 o 
   2   2  15     4888.50     4855.19     96.64 o 
   4   2  15      517.33      585.93     43.63 o 
   6   2  15      247.75      223.69     36.02 o 
   8   2  15       28.26       13.86     41.80 o 
  10   2  15      262.28      198.86     53.86 o 
  12   2  15      508.16      535.59    139.46 o 
  14   2  15       97.37       67.26     54.68 o 
  16   2  15       38.51       26.74     59.88 o 
 -27   3  15      978.14      966.49    116.01 o 
 -25   3  15     2609.59     2651.92    156.09 o 
 -23   3  15     3378.47     3723.23    203.66 o 
 -21   3  15      356.35      347.90     48.07 o 
 -19   3  15     1697.05     1775.75     76.88 o 
 -17   3  15       35.30       40.96     32.30 o 
 -15   3  15     4495.42     4396.85    118.19 o 
 -13   3  15       24.47       64.45     32.06 o 
 -11   3  15      307.86      264.99     51.16 o 
  -9   3  15     1230.55     1124.58     61.57 o 
  -7   3  15     2865.70     2967.20    108.51 o 
  -5   3  15     5552.92     5652.33    119.74 o 
  -3   3  15     1459.25     1476.51     67.03 o 
  -1   3  15     5226.24     4930.86    162.98 o 
   1   3  15    12367.66    12243.40    185.17 o 
   3   3  15       54.66       14.45     29.49 o 
   5   3  15      640.49      577.84     50.89 o 
   7   3  15      206.34      330.93     55.45 o 
   9   3  15       44.97        4.15     53.40 o 
  11   3  15       79.85       45.21     47.74 o 
  13   3  15       85.21       40.42     54.66 o 
  15   3  15        1.93       -9.37     65.02 o 
 -26   4  15      630.43      743.62    105.88 o 
 -24   4  15     1468.47     1538.56    129.80 o 
 -22   4  15     2371.25     2468.19     95.07 o 
 -20   4  15      352.54      370.51     50.55 o 
 -18   4  15       15.97       -0.25     33.00 o 
 -16   4  15       12.20       26.61     30.11 o 
 -14   4  15      178.44      176.29     39.28 o 
 -12   4  15      820.79      822.78     58.02 o 
 -10   4  15     1048.99      896.84     72.74 o 
  -8   4  15      104.61      140.79     34.77 o 
  -6   4  15     2341.69     2433.72     84.37 o 
  -4   4  15     4027.77     3910.75    119.96 o 
  -2   4  15     4277.69     4182.10    180.48 o 
   0   4  15     2437.79     2472.04     85.73 o 
   2   4  15      371.81      410.11     46.58 o 
   4   4  15      937.00      806.63     57.65 o 
   6   4  15     1204.44     1164.68     67.80 o 
   8   4  15      124.65      232.35     76.06 o 
  10   4  15       52.51       32.59     66.59 o 
  12   4  15       20.70       25.96     68.31 o 
  14   4  15      993.58      911.97    118.67 o 
 -25   5  15      869.67     1045.85    186.39 o 
 -23   5  15       37.78      -33.48     45.52 o 
 -21   5  15       40.57       -2.56     37.42 o 
 -19   5  15      369.46      315.40     63.08 o 
 -17   5  15      145.80      137.34     40.64 o 
 -15   5  15      274.33      290.65     48.71 o 
 -13   5  15      143.01      199.00     46.77 o 
 -11   5  15     2355.93     2328.43     87.69 o 
  -9   5  15     3222.71     3238.01    101.17 o 
  -7   5  15     3451.31     3587.72    104.24 o 
  -5   5  15     5524.11     5242.06    128.64 o 
  -3   5  15     4027.29     3982.62    124.20 o 
  -1   5  15     4811.84     4705.64    119.34 o 
   1   5  15      807.38      917.58    107.35 o 
   3   5  15     7090.70     6975.53    146.85 o 
   5   5  15     5088.70     4974.85    125.91 o 
   7   5  15     1090.96     1303.07     89.02 o 
   9   5  15      236.51      260.43     82.52 o 
  11   5  15      370.00      336.51     94.55 o 
  13   5  15       98.11      175.81     79.50 o 
 -24   6  15      399.54      218.03     88.82 o 
 -22   6  15        8.62       28.27     50.59 o 
 -20   6  15     1772.44     1910.35     91.86 o 
 -18   6  15      777.84      668.40     63.08 o 
 -16   6  15      119.15       89.67     39.87 o 
 -14   6  15       23.04       30.98     37.90 o 
 -12   6  15     2538.26     2562.33     95.44 o 
 -10   6  15      614.49      658.42     59.12 o 
  -8   6  15     4325.59     4141.52    116.52 o 
  -6   6  15     3734.33     3568.58    108.96 o 
  -4   6  15     1545.49     1430.88     75.70 o 
  -2   6  15    10352.10    10855.74    191.17 o 
   0   6  15     2940.83     2960.30    100.63 o 
   2   6  15     3556.57     3897.71    114.69 o 
   4   6  15     3841.28     4088.88    118.54 o 
   6   6  15     1527.05     1642.18    100.62 o 
   8   6  15     1366.22     1350.72    128.13 o 
  10   6  15      476.52      425.69    180.96 o 
  12   6  15      106.70      102.18     80.61 o 
 -23   7  15       94.66       76.79     79.09 o 
 -21   7  15     1789.64     1825.06     94.87 o 
 -19   7  15      264.83      175.81     51.84 o 
 -17   7  15      128.41      109.54     45.71 o 
 -15   7  15       65.84       40.58     41.03 o 
 -13   7  15     2523.63     2645.03    103.95 o 
 -11   7  15     3131.37     2992.63    106.78 o 
  -9   7  15     2604.56     2665.59    119.12 o 
  -7   7  15     7800.66     7841.04    166.25 o 
  -5   7  15     2837.14     2834.98    131.25 o 
  -3   7  15       74.94       56.70     36.58 o 
  -1   7  15     2390.56     2396.55    105.71 o 
   1   7  15      407.31      389.94     53.52 o 
   3   7  15     1614.76     1646.14     85.77 o 
   5   7  15     1160.69     1107.64     76.00 o 
   7   7  15      170.36      203.33     79.06 o 
   9   7  15      748.36      549.46    122.60 o 
 -20   8  15      330.82      346.19     59.01 o 
 -18   8  15      238.85      183.82     52.93 o 
 -16   8  15      995.05      893.13     75.08 o 
 -14   8  15       61.43      -41.89     40.69 o 
 -12   8  15      438.13      433.94     59.78 o 
 -10   8  15      816.69      794.39     70.11 o 
  -8   8  15     1825.73     1892.69    133.86 o 
  -6   8  15      802.64      809.01     70.18 o 
  -4   8  15     2234.93     2356.87    101.66 o 
  -2   8  15     2411.27     2354.35    101.93 o 
   0   8  15       21.26        6.93     40.95 o 
   2   8  15      784.11      775.07     78.91 o 
   4   8  15      747.13      676.65     79.92 o 
   6   8  15      318.87      339.57     69.82 o 
 -15   9  15      547.66      418.78     66.43 o 
 -13   9  15       15.38       14.64     47.30 o 
 -11   9  15      127.49      118.15     50.03 o 
  -9   9  15      935.39      836.76     74.58 o 
  -7   9  15     1058.38     1006.47     78.12 o 
  -5   9  15     1900.48     1839.76    105.00 o 
  -3   9  15     1337.16     1287.99     86.45 o 
  -1   9  15     1235.05     1290.66     87.35 o 
   1   9  15     1185.77     1076.52    106.70 o 
   3   9  15      565.86      551.51     67.52 o 
 -28   0  16      672.39      990.75    159.24 o 
 -26   0  16      230.32      119.43     89.57 o 
 -24   0  16     4278.54     4982.69    268.72 o 
 -22   0  16     6840.97     7049.91    204.14 o 
 -20   0  16     2742.35     2917.01    190.46 o 
 -18   0  16    24684.22    24852.25    796.22 o 
 -16   0  16    42861.97    41225.05    587.54 o 
 -14   0  16      148.14      163.07     50.35 o 
 -12   0  16     9283.16     9116.19    217.19 o 
 -10   0  16       32.11       20.99     40.17 o 
  -8   0  16     2623.01     2439.27    110.89 o 
  -6   0  16      104.26      136.48     47.02 o 
  -4   0  16    11729.41    11881.85    256.96 o 
  -2   0  16     4070.62     4391.89    115.80 o 
   0   0  16     3901.14     4518.29    155.95 o 
   2   0  16    11253.42    11522.60    298.59 o 
   4   0  16     1426.12     1531.34     79.65 o 
   6   0  16      486.30      525.08     72.37 o 
   8   0  16     1864.62     2006.48    121.82 o 
  10   0  16     1203.16     1133.20    105.28 o 
  12   0  16      511.55      514.30     89.87 o 
  14   0  16       62.65      150.15     75.80 o 
 -29   1  16      430.53      438.20     92.47 o 
 -27   1  16     1643.10     1760.23    145.22 o 
 -25   1  16      920.98      943.65    120.34 o 
 -23   1  16     5269.97     5494.70    183.21 o 
 -21   1  16     2297.06     2272.28     83.65 o 
 -19   1  16     2252.17     2234.26     78.21 o 
 -17   1  16      420.31      449.18     51.98 o 
 -15   1  16     2166.39     2201.83     69.81 o 
 -13   1  16      735.27      704.01     45.19 o 
 -11   1  16     3577.31     3560.30     82.02 o 
  -9   1  16     4304.01     4245.07     88.97 o 
  -7   1  16     1820.27     1690.41     59.01 o 
  -5   1  16     3622.81     3787.01     83.64 o 
  -3   1  16     4225.14     4210.43    120.74 o 
  -1   1  16     1697.00     1741.76     78.80 o 
   1   1  16     7464.16     7532.75    123.27 o 
   3   1  16     4073.98     4206.81     93.69 o 
   5   1  16     4681.45     4891.72    102.55 o 
   7   1  16     7448.63     7476.63    380.75 o 
   9   1  16       39.10        9.45     44.85 o 
  11   1  16       67.82      112.45     63.92 o 
  13   1  16      482.46      557.62    103.80 o 
  15   1  16       44.41       34.12     56.19 o 
 -28   2  16     2304.58     2257.04    277.77 o 
 -26   2  16     1718.44     1883.99    150.65 o 
 -24   2  16      681.55      774.94    111.29 o 
 -22   2  16      621.43      612.70    114.13 o 
 -20   2  16     1308.93     1426.27     72.59 o 
 -18   2  16      312.00      295.85     56.03 o 
 -16   2  16      708.21      730.58     54.26 o 
 -14   2  16      417.87      429.04     70.44 o 
 -12   2  16      551.28      533.10     47.39 o 
 -10   2  16     1428.89     1515.60     67.33 o 
  -8   2  16     5235.17     5384.15    116.30 o 
  -6   2  16     1593.56     1441.51    103.95 o 
  -4   2  16     3700.70     3719.65    112.97 o 
  -2   2  16     7862.63     7342.97    121.19 o 
   0   2  16     6111.67     6286.90    115.77 o 
   2   2  16     8757.70     8591.54    147.26 o 
   4   2  16     9324.50     9740.47    148.47 o 
   6   2  16     6052.16     6036.87    152.27 o 
   8   2  16     1789.55     1631.36    224.13 o 
  10   2  16      535.43      585.96     74.76 o 
  12   2  16       20.82       43.20     51.61 o 
  14   2  16        0.74       14.78     54.49 o 
 -27   3  16      908.59     1089.12    120.90 o 
 -25   3  16      875.17      991.57    110.35 o 
 -23   3  16       65.84       31.11     47.19 o 
 -21   3  16       46.28       57.50     36.69 o 
 -19   3  16      107.52       84.31     38.49 o 
 -17   3  16       26.25       29.25     31.32 o 
 -15   3  16     3550.26     3380.31     98.86 o 
 -13   3  16       28.09       47.99     31.07 o 
 -11   3  16      547.35      508.10     48.49 o 
  -9   3  16       13.71      -36.73     26.83 o 
  -7   3  16     7246.28     7047.82    138.64 o 
  -5   3  16     1074.12      924.50     57.62 o 
  -3   3  16     2683.44     2569.35     84.80 o 
  -1   3  16     4179.86     4248.56    150.71 o 
   1   3  16     1997.71     2022.64     79.05 o 
   3   3  16     1386.26     1530.41     72.46 o 
   5   3  16     1383.89     1382.27     70.55 o 
   7   3  16      170.66       80.53     60.14 o 
   9   3  16      865.54      740.76    100.45 o 
  11   3  16      118.37      196.70     71.50 o 
  13   3  16      277.82      373.35     92.07 o 
 -26   4  16      894.95     1056.55    194.98 o 
 -24   4  16     1224.17     1385.55    237.06 o 
 -22   4  16     1014.55      941.20     70.01 o 
 -20   4  16      136.60      179.59     44.27 o 
 -18   4  16      803.02      866.82     63.48 o 
 -16   4  16      566.98      492.47     59.37 o 
 -14   4  16      550.32      494.61     51.00 o 
 -12   4  16        2.45       36.09     31.66 o 
 -10   4  16     1838.61     2073.80     82.77 o 
  -8   4  16      261.99      208.51     40.14 o 
  -6   4  16     6616.26     6558.76    137.45 o 
  -4   4  16      594.71      634.97     54.50 o 
  -2   4  16     1544.44     1577.08     81.35 o 
   0   4  16     3026.48     3100.56     97.03 o 
   2   4  16     1192.73     1084.28     65.14 o 
   4   4  16     1170.85     1226.55     93.90 o 
   6   4  16     1121.27     1163.20     85.88 o 
   8   4  16      222.60      268.99    138.43 o 
  10   4  16     1279.98      999.68    115.18 o 
  12   4  16       10.34       85.82     76.00 o 
 -25   5  16      836.26      802.64    124.41 o 
 -23   5  16       12.81        3.93     49.52 o 
 -21   5  16      319.80      336.99     63.08 o 
 -19   5  16      824.68      899.68     68.13 o 
 -17   5  16     4593.50     4554.06    125.05 o 
 -15   5  16      204.01      184.94     64.67 o 
 -13   5  16       62.98       79.17     42.84 o 
 -11   5  16      534.26      537.04     55.32 o 
  -9   5  16        1.63      -21.77     33.56 o 
  -7   5  16     1711.91     1574.23     76.74 o 
  -5   5  16      164.62      234.00     46.07 o 
  -3   5  16     1619.78     1507.91     75.53 o 
  -1   5  16     1407.02     1498.33     81.49 o 
   1   5  16        7.58       34.02     34.75 o 
   3   5  16       82.56       18.71     34.48 o 
   5   5  16      421.74      356.42     52.67 o 
   7   5  16        3.82      -77.06     83.69 o 
   9   5  16       50.58       88.89     73.79 o 
  11   5  16       10.90       39.99     73.57 o 
 -24   6  16       75.36       19.54     74.65 o 
 -22   6  16      165.08      194.14     51.68 o 
 -20   6  16        0.03      -13.03     41.73 o 
 -18   6  16      257.85      251.97     71.43 o 
 -16   6  16      182.51      201.56     44.63 o 
 -14   6  16      740.46      653.41     60.07 o 
 -12   6  16      984.60      941.06     98.47 o 
 -10   6  16       29.16        6.42     35.42 o 
  -8   6  16       71.13       33.91     36.29 o 
  -6   6  16      224.54      283.72     58.90 o 
  -4   6  16       28.33       64.74     37.27 o 
  -2   6  16     2633.24     2546.46     97.92 o 
   0   6  16        5.51      -27.11     35.91 o 
   2   6  16      107.03      128.04     42.10 o 
   4   6  16       14.15       53.70     39.16 o 
   6   6  16      225.17      279.92     62.65 o 
   8   6  16       45.73      -67.86     58.69 o 
  10   6  16       13.66       82.56    100.43 o 
 -21   7  16      212.87      198.52     54.10 o 
 -19   7  16      846.45      750.79     70.81 o 
 -17   7  16      205.09      191.06     63.34 o 
 -15   7  16     1294.23     1198.66     78.98 o 
 -13   7  16     1263.30     1258.45     86.68 o 
 -11   7  16      100.49       44.57     40.80 o 
  -9   7  16       57.92       39.15     40.04 o 
  -7   7  16      384.05      326.56     51.38 o 
  -5   7  16       20.27       33.55     38.19 o 
  -3   7  16      232.84      210.86     58.11 o 
  -1   7  16      432.28      589.68     62.86 o 
   1   7  16        7.35       57.79     39.51 o 
   3   7  16      380.34      393.67     58.79 o 
   5   7  16      194.29      154.40     50.12 o 
   7   7  16       34.98       25.41     73.04 o 
 -18   8  16        2.92      -24.68     45.98 o 
 -16   8  16       30.90        3.12     45.30 o 
 -14   8  16        2.84       16.02     42.03 o 
 -12   8  16       72.78       41.12     43.40 o 
 -10   8  16        2.59       23.04     39.72 o 
  -8   8  16      464.29      469.72     60.97 o 
  -6   8  16      205.92      226.88     80.51 o 
  -4   8  16      305.40      258.83     53.77 o 
  -2   8  16      922.73      744.10     70.65 o 
   0   8  16     2511.20     2451.36    107.17 o 
   2   8  16       49.60       87.75     48.45 o 
   4   8  16      180.16      214.26     52.13 o 
 -13   9  16      386.01      301.12     59.60 o 
 -11   9  16        2.02       39.73     46.93 o 
  -9   9  16      820.82      711.17     73.93 o 
  -7   9  16      155.15      250.06     58.41 o 
  -5   9  16       91.09       53.68     49.72 o 
  -3   9  16       34.83       -4.01     46.53 o 
  -1   9  16      332.16      313.19     59.87 o 
 -27   1  17       54.25       28.95     88.67 o 
 -25   1  17      690.63      575.45    130.29 o 
 -23   1  17     1522.69     1415.11     86.71 o 
 -21   1  17     1295.31     1246.20     90.99 o 
 -19   1  17      125.22      123.79     35.46 o 
 -17   1  17     1459.10     1302.25     59.97 o 
 -15   1  17     6756.29     6669.71    119.48 o 
 -13   1  17     4461.28     4283.45     94.16 o 
 -11   1  17     1499.50     1498.98     90.14 o 
  -9   1  17       86.89       53.97     27.69 o 
  -7   1  17      530.35      613.06     43.71 o 
  -5   1  17     2710.99     2689.96     74.77 o 
  -3   1  17      215.76      296.26     35.41 o 
  -1   1  17      399.31      336.95     38.02 o 
   1   1  17     1234.88     1320.04     59.09 o 
   3   1  17       39.93       81.35     48.31 o 
   5   1  17      298.22      326.27     41.69 o 
   7   1  17     1043.08     1299.85     88.79 o 
   9   1  17      708.47      787.93     78.53 o 
  11   1  17      716.86      771.16     97.74 o 
  13   1  17      454.41      492.40     78.15 o 
 -28   2  17      409.15      519.35    139.34 o 
 -26   2  17      475.95      503.39     91.53 o 
 -24   2  17      335.85      234.60     75.88 o 
 -22   2  17     3944.93     3993.73    115.66 o 
 -20   2  17      309.27      362.00     50.14 o 
 -18   2  17      991.13     1018.65     64.16 o 
 -16   2  17       11.13      -30.87     29.46 o 
 -14   2  17      274.83      218.59     40.84 o 
 -12   2  17       23.28        1.34     29.64 o 
 -10   2  17     1719.80     1790.24     84.89 o 
  -8   2  17       44.50       56.03     30.83 o 
  -6   2  17     1286.10     1120.50     61.48 o 
  -4   2  17      305.73      307.79     49.45 o 
  -2   2  17      285.83      367.25     44.77 o 
   0   2  17       38.46       21.92     32.88 o 
   2   2  17     1488.56     1502.90     90.63 o 
   4   2  17        4.83       29.91     34.80 o 
   6   2  17      261.47      249.87     47.48 o 
   8   2  17     2859.36     2879.74    123.09 o 
  10   2  17      375.24      362.97     69.68 o 
  12   2  17     1343.03     1274.31    100.77 o 
 -27   3  17       83.02       23.62     73.25 o 
 -25   3  17      334.90      309.64     84.27 o 
 -23   3  17     1676.71     1850.97     88.27 o 
 -21   3  17     2956.91     2849.39    102.17 o 
 -19   3  17      275.02      309.71     53.20 o 
 -17   3  17      384.63      540.52     55.30 o 
 -15   3  17      991.92     1085.11     81.36 o 
 -13   3  17       45.30       42.21     32.94 o 
 -11   3  17     2012.63     1971.43     83.71 o 
  -9   3  17      290.86      269.27     41.97 o 
  -7   3  17      860.54      879.65     58.99 o 
  -5   3  17      639.02      737.31     55.44 o 
  -3   3  17     1837.14     1640.65     74.35 o 
  -1   3  17      223.72      224.42     50.55 o 
   1   3  17     2264.10     2442.67     87.57 o 
   3   3  17     1129.50     1250.51     70.54 o 
   5   3  17      756.38      909.91     63.35 o 
   7   3  17     1842.57     2040.74    307.18 o 
   9   3  17     1394.72     1641.01    134.88 o 
  11   3  17       78.59      120.88     72.29 o 
  13   3  17      300.34      307.40     94.64 o 
 -26   4  17      829.95      923.09    189.10 o 
 -24   4  17     1075.87     1068.91     91.84 o 
 -22   4  17     1297.58     1431.98     82.46 o 
 -20   4  17      483.58      503.85     57.78 o 
 -18   4  17     3945.67     3924.31    116.32 o 
 -16   4  17     2703.08     2800.70     98.00 o 
 -14   4  17     1860.56     1731.83     80.40 o 
 -12   4  17     2594.25     2710.82     94.93 o 
 -10   4  17     1593.34     1334.02     79.50 o 
  -8   4  17      540.61      468.85     50.43 o 
  -6   4  17     2527.49     2805.71     94.42 o 
  -4   4  17      512.39      438.72     50.73 o 
  -2   4  17      780.03      852.97     60.78 o 
   0   4  17     1497.26     1563.16     76.03 o 
   2   4  17     4336.80     4296.13    117.89 o 
   4   4  17     4398.51     4337.82    120.53 o 
   6   4  17     5428.07     5441.05    161.35 o 
   8   4  17     2171.22     2124.59    149.22 o 
  10   4  17      341.37      414.12     94.66 o 
  12   4  17      498.30      479.95    102.67 o 
 -25   5  17     1249.54     1420.22    138.46 o 
 -23   5  17      352.41      401.19     71.47 o 
 -21   5  17       70.90      174.02     49.02 o 
 -19   5  17     3175.42     3354.16    113.98 o 
 -17   5  17     1650.39     1709.15     85.76 o 
 -15   5  17     1274.21     1224.70     74.86 o 
 -13   5  17      439.62      290.48     75.75 o 
 -11   5  17      422.21      484.47     53.74 o 
  -9   5  17      215.74      215.39     43.28 o 
  -7   5  17      499.00      306.99     48.35 o 
  -5   5  17     2627.70     2687.57     96.03 o 
  -3   5  17      507.66      457.85     53.11 o 
  -1   5  17      634.31      713.23     76.92 o 
   1   5  17       54.93      109.51     41.86 o 
   3   5  17      563.81      610.37     60.60 o 
   5   5  17     5244.18     5464.81    165.53 o 
   7   5  17     1264.71     1196.41    122.84 o 
   9   5  17     1562.11     1523.18    250.17 o 
 -22   6  17      469.80      609.95     69.22 o 
 -20   6  17     3235.06     3200.83    207.12 o 
 -18   6  17      462.81      508.95     61.52 o 
 -16   6  17      949.45      902.00     78.62 o 
 -14   6  17     2758.42     2652.31    102.11 o 
 -12   6  17       27.58       28.09     37.88 o 
 -10   6  17       51.39       20.71     43.07 o 
  -8   6  17      226.66      187.65     45.21 o 
  -6   6  17       94.16      132.29     43.47 o 
  -4   6  17      142.00      128.94     43.47 o 
  -2   6  17     2762.82     2704.76    131.22 o 
   0   6  17     3637.18     3422.72    111.73 o 
   2   6  17     2000.09     2059.64     94.46 o 
   4   6  17     2601.50     2675.92    103.80 o 
   6   6  17      914.34      977.30     90.45 o 
   8   6  17      522.65      575.41    110.93 o 
 -21   7  17      850.62      952.90     97.86 o 
 -19   7  17     1244.67     1112.34    119.36 o 
 -17   7  17      411.42      372.53     60.47 o 
 -15   7  17     1068.07     1182.60     91.81 o 
 -13   7  17      598.27      626.96    107.61 o 
 -11   7  17       17.96       26.65     38.70 o 
  -9   7  17     1247.14     1303.86     80.89 o 
  -7   7  17       92.33       60.02     43.07 o 
  -5   7  17     2909.92     2908.32    109.30 o 
  -3   7  17     1347.96     1162.56     79.70 o 
  -1   7  17     3552.09     3488.54    136.18 o 
   1   7  17     1812.90     2021.13     96.54 o 
   3   7  17      678.85      647.53     66.70 o 
   5   7  17     1390.02     1502.21    106.01 o 
 -16   8  17     3023.63     3159.98    123.69 o 
 -14   8  17     1114.16     1074.68     82.42 o 
 -12   8  17      253.97      239.44     54.48 o 
 -10   8  17      816.14      804.18     74.11 o 
  -8   8  17      506.38      427.57     61.36 o 
  -6   8  17      828.93      875.56     75.66 o 
  -4   8  17      692.04      720.11     71.93 o 
  -2   8  17     4112.90     4174.24    172.12 o 
   0   8  17     3765.96     3661.43    129.13 o 
   2   8  17     1503.48     1686.98     96.58 o 
  -9   9  17       91.27       65.74     47.63 o 
  -7   9  17        8.75       21.36     48.70 o 
  -5   9  17       88.71      118.46     51.87 o 
 -24   0  18     1308.58     1484.76    168.29 o 
 -22   0  18     5876.46     5634.44    191.78 o 
 -20   0  18     3936.96     4098.84    164.41 o 
 -18   0  18     1165.04     1460.38    105.23 o 
 -16   0  18    15116.54    14748.52    403.08 o 
 -14   0  18      171.31       85.66     74.19 o 
 -12   0  18     3455.23     3421.34    140.75 o 
 -10   0  18     3703.35     3575.18    141.07 o 
  -8   0  18      946.02      938.37     82.53 o 
  -6   0  18       80.74       32.85     44.53 o 
  -4   0  18     3847.02     4060.15    320.30 o 
  -2   0  18     3007.07     3008.55    131.72 o 
   0   0  18     1022.36     1088.52    175.08 o 
   2   0  18     6578.44     6345.30    191.76 o 
   4   0  18     7118.25     7317.44    227.56 o 
   6   0  18     3270.52     3609.21    233.44 o 
   8   0  18     3276.60     3490.69    229.82 o 
  10   0  18     2497.60     2279.17    209.01 o 
  12   0  18     1463.17     1323.71    180.05 o 
 -27   1  18      761.44      867.70    161.05 o 
 -25   1  18      493.12      477.73    127.58 o 
 -23   1  18     1848.09     1800.37     97.87 o 
 -21   1  18     2581.46     2808.05    114.33 o 
 -19   1  18     4105.30     4001.77    222.19 o 
 -17   1  18     3578.27     3889.36    138.70 o 
 -15   1  18      444.92      521.73     60.34 o 
 -13   1  18      986.03     1025.24     74.60 o 
 -11   1  18     1005.62      958.86     64.38 o 
  -9   1  18     1474.35     1412.45     71.04 o 
  -7   1  18      722.23      711.07     53.29 o 
  -5   1  18      186.01      166.66     37.25 o 
  -3   1  18     1640.14     1501.93     97.16 o 
  -1   1  18      734.27      700.02     48.82 o 
   1   1  18     2456.33     2623.04     79.47 o 
   3   1  18     2873.07     3019.95     86.19 o 
   5   1  18       17.60       29.11     32.86 o 
   7   1  18     4644.01     4848.03    154.31 o 
   9   1  18     1342.34     1441.18     98.54 o 
  11   1  18     1646.26     1834.72    142.22 o 
 -26   2  18      492.72      436.11    132.10 o 
 -24   2  18      745.00      935.78     82.34 o 
 -22   2  18     1704.84     1648.90     82.86 o 
 -20   2  18     3692.65     3493.77    111.95 o 
 -18   2  18     1082.19     1018.21     66.09 o 
 -16   2  18     6619.96     6294.27    140.04 o 
 -14   2  18     5634.54     5709.07    130.23 o 
 -12   2  18     1539.28     1461.56     71.23 o 
 -10   2  18       42.36       21.41     32.18 o 
  -8   2  18      125.74      106.88     47.54 o 
  -6   2  18      329.95      340.65     45.05 o 
  -4   2  18      411.65      330.86     44.42 o 
  -2   2  18      707.98      724.31     56.50 o 
   0   2  18      293.67      274.78     45.15 o 
   2   2  18       99.08      136.58     40.60 o 
   4   2  18     1433.74     1539.28     76.20 o 
   6   2  18     2385.98     2669.29    185.93 o 
   8   2  18      981.55     1155.98    159.24 o 
  10   2  18      475.43      604.22     98.58 o 
  12   2  18      697.10      674.97    128.48 o 
 -25   3  18     1004.86     1074.37    120.79 o 
 -23   3  18      350.58      335.66     70.52 o 
 -21   3  18      396.92      359.14     59.68 o 
 -19   3  18     1548.11     1636.77     82.34 o 
 -17   3  18     3555.82     3455.27    123.45 o 
 -15   3  18      517.01      556.37     55.72 o 
 -13   3  18      752.39      694.18     81.29 o 
 -11   3  18      372.92      396.76     46.88 o 
  -9   3  18      401.38      343.81     47.08 o 
  -7   3  18     1042.32      991.18     64.26 o 
  -5   3  18      601.42      563.89     53.76 o 
  -3   3  18        2.60        6.99     32.53 o 
  -1   3  18       74.94       53.13     33.57 o 
   1   3  18      248.85      278.67     45.38 o 
   3   3  18      121.31      158.61     41.06 o 
   5   3  18     1140.39     1336.75    122.96 o 
   7   3  18     1898.49     2087.76    145.19 o 
   9   3  18      737.74      721.27    107.39 o 
  11   3  18      853.22     1090.44    126.30 o 
 -24   4  18     1247.10     1212.88    107.16 o 
 -22   4  18      190.77      233.22     64.91 o 
 -20   4  18      863.78      955.86     80.99 o 
 -18   4  18      461.18      490.08     58.22 o 
 -16   4  18        9.13       24.71     38.00 o 
 -14   4  18     3169.06     3176.80    104.98 o 
 -12   4  18      689.04      690.73     59.45 o 
 -10   4  18     1557.03     1607.41    101.21 o 
  -8   4  18     1134.96     1176.61     70.47 o 
  -6   4  18     1427.46     1428.97     74.41 o 
  -4   4  18       40.91       -2.39     32.39 o 
  -2   4  18      744.25      646.55     58.22 o 
   0   4  18     4832.35     4801.81    156.61 o 
   2   4  18     3229.53     2875.20    153.38 o 
   4   4  18     3147.56     3014.82    134.27 o 
   6   4  18      980.37      789.57    130.74 o 
   8   4  18        9.42      118.83     71.99 o 
  10   4  18     1273.76     1462.08    142.35 o 
 -23   5  18       37.19       28.57     45.28 o 
 -21   5  18      312.85      259.66     56.08 o 
 -19   5  18      321.68      316.95     54.99 o 
 -17   5  18      109.04       81.46     41.93 o 
 -15   5  18        3.92      -31.67     36.94 o 
 -13   5  18      301.86      257.39     48.72 o 
 -11   5  18       35.76       33.79     37.65 o 
  -9   5  18      576.79      666.09     73.87 o 
  -7   5  18     2331.23     2271.02     93.93 o 
  -5   5  18       56.75       50.55     49.50 o 
  -3   5  18       17.31      -16.07     34.16 o 
  -1   5  18      244.16      205.28     65.04 o 
   1   5  18     1195.79     1222.68     91.64 o 
   3   5  18      101.57       96.68     44.38 o 
   5   5  18       53.47      109.30     53.49 o 
   7   5  18       82.97      -16.15     73.20 o 
   9   5  18      104.88       80.96     84.47 o 
 -22   6  18      161.69      109.34     54.07 o 
 -20   6  18      126.80      119.67     50.74 o 
 -18   6  18      276.39      260.27     54.43 o 
 -16   6  18      196.02      177.88     50.19 o 
 -14   6  18       88.98       65.02     43.07 o 
 -12   6  18      269.84      234.96     57.15 o 
 -10   6  18       27.82       35.82     39.18 o 
  -8   6  18        8.26       61.31     40.17 o 
  -6   6  18        4.97        3.58     37.52 o 
  -4   6  18      619.15      771.16     68.98 o 
  -2   6  18      116.48       92.57     44.60 o 
   0   6  18       81.80       82.21     43.92 o 
   2   6  18      119.63       78.46     46.62 o 
   4   6  18      102.74      111.43     49.96 o 
   6   6  18      297.13      214.29     83.27 o 
 -19   7  18      291.29      332.30    104.35 o 
 -17   7  18      272.29      129.26     50.90 o 
 -15   7  18      476.84      341.11     56.94 o 
 -13   7  18      499.22      473.52     61.67 o 
 -11   7  18        6.41        9.92     39.42 o 
  -9   7  18      208.52      189.12     47.63 o 
  -7   7  18      549.57      691.37     69.18 o 
  -5   7  18        6.43       10.79     43.07 o 
  -3   7  18        7.03      -19.56     44.43 o 
  -1   7  18       39.53       30.36     43.54 o 
   1   7  18        1.52      -12.83     42.82 o 
   3   7  18       61.33       44.77     45.08 o 
 -14   8  18        3.01       31.50     47.36 o 
 -12   8  18       84.12      148.70     50.82 o 
 -10   8  18      144.09       90.78     48.77 o 
  -8   8  18       56.46       68.19     48.92 o 
  -6   8  18        0.67       10.35     45.96 o 
  -4   8  18      833.77      827.43    105.65 o 
  -2   8  18       75.99       70.09     50.31 o 
 -27   1  19       61.97       82.34    110.38 o 
 -25   1  19       34.11      -99.53     90.48 o 
 -23   1  19      302.44      262.04     58.42 o 
 -21   1  19        1.01       39.82     42.23 o 
 -19   1  19        7.23      106.21     58.94 o 
 -17   1  19      510.27      451.35     64.10 o 
 -15   1  19      358.13      319.40     69.73 o 
 -13   1  19      304.66      249.36     50.73 o 
 -11   1  19     3421.26     3378.78    119.43 o 
  -9   1  19      135.17      167.76     46.08 o 
  -7   1  19     1476.37     1488.06    112.95 o 
  -5   1  19     2027.80     2186.90     99.15 o 
  -3   1  19       97.51      126.02     77.31 o 
  -1   1  19     1095.97      946.21     62.25 o 
   1   1  19      374.52      416.86     69.74 o 
   3   1  19       50.67       75.50     38.92 o 
   5   1  19     1068.34      927.33     98.13 o 
   7   1  19       87.07       41.61     61.72 o 
   9   1  19       25.39       30.68     67.76 o 
  11   1  19      139.07       15.68     67.74 o 
 -26   2  19       75.29      145.67    103.15 o 
 -24   2  19        0.70      -36.15     47.26 o 
 -22   2  19      396.67      389.98     67.60 o 
 -20   2  19      418.70      290.03     59.01 o 
 -18   2  19      192.79      126.41     49.25 o 
 -16   2  19      903.45      899.84     75.77 o 
 -14   2  19     1318.88     1494.16     90.09 o 
 -12   2  19      338.37      243.40     44.81 o 
 -10   2  19     8722.07     8964.46    166.78 o 
  -8   2  19      342.87      333.02     69.36 o 
  -6   2  19       49.47       41.70     33.84 o 
  -4   2  19       27.32       14.60     33.06 o 
  -2   2  19      670.17      649.40     56.96 o 
   0   2  19      639.48      668.61     58.57 o 
   2   2  19      476.75      562.79     78.62 o 
   4   2  19      478.73      499.50     56.64 o 
   6   2  19        3.70       -9.39    124.86 o 
   8   2  19      886.59      892.81    113.33 o 
  10   2  19      321.97      340.43    101.79 o 
 -25   3  19       10.58      -57.95     67.74 o 
 -23   3  19      302.88      283.19     54.73 o 
 -21   3  19     1621.19     1518.03     83.69 o 
 -19   3  19       26.26       80.60     42.73 o 
 -17   3  19     1938.92     1927.43    129.03 o 
 -15   3  19     3357.10     3475.54    113.55 o 
 -13   3  19     2695.36     2678.44     95.61 o 
 -11   3  19     2249.94     2392.99     92.98 o 
  -9   3  19      262.92      313.85     47.62 o 
  -7   3  19     1540.42     1569.76     98.99 o 
  -5   3  19      300.11      379.16     50.18 o 
  -3   3  19      152.59      137.84     41.80 o 
  -1   3  19       63.10       36.81     37.80 o 
   1   3  19     1544.89     1721.42     82.92 o 
   3   3  19     2003.43     1981.22    137.91 o 
   5   3  19      238.58      362.87     87.00 o 
   7   3  19      553.28      551.29     96.45 o 
   9   3  19      558.86      486.35    104.59 o 
 -24   4  19        3.13       12.04     53.74 o 
 -22   4  19       32.17       46.09     42.36 o 
 -20   4  19      417.65      324.55     55.32 o 
 -18   4  19     3713.60     3841.55    121.08 o 
 -16   4  19     3736.33     3751.36    118.38 o 
 -14   4  19     2355.83     2424.25    113.10 o 
 -12   4  19     2869.92     2830.41    100.71 o 
 -10   4  19      517.01      625.21     58.74 o 
  -8   4  19       30.51       12.01     33.90 o 
  -6   4  19       89.28      123.13     39.93 o 
  -4   4  19      267.05      201.63     55.76 o 
  -2   4  19      326.73      284.91     50.59 o 
   0   4  19      438.20      514.77     58.64 o 
   2   4  19      815.94      828.09     66.67 o 
   4   4  19      219.76      336.47     67.00 o 
   6   4  19      741.35      836.66    225.29 o 
   8   4  19      722.26      635.24    111.15 o 
 -23   5  19      112.42       82.52     50.69 o 
 -21   5  19      172.75      169.29     53.03 o 
 -19   5  19     2616.47     2712.48    176.54 o 
 -17   5  19     2992.17     3046.69    178.65 o 
 -15   5  19     2793.93     2759.02    107.67 o 
 -13   5  19     2248.55     2418.71    100.50 o 
 -11   5  19      597.23      642.55     63.03 o 
  -9   5  19      111.52      191.12     46.06 o 
  -7   5  19       53.94       44.25     37.49 o 
  -5   5  19      349.48      362.71     53.26 o 
  -3   5  19      486.92      484.98     62.82 o 
  -1   5  19      554.83      509.68     59.30 o 
   1   5  19      122.38      120.87     44.72 o 
   3   5  19       15.75       50.50     42.16 o 
   5   5  19      804.04      962.04    121.54 o 
   7   5  19      996.90     1014.75    180.96 o 
 -20   6  19      989.89     1008.98    121.06 o 
 -18   6  19     1406.61     1602.78    131.77 o 
 -16   6  19      719.03      652.06     70.18 o 
 -14   6  19     1930.44     1866.25     94.99 o 
 -12   6  19     1422.76     1463.31     85.61 o 
 -10   6  19      746.95      939.21     83.06 o 
  -8   6  19     4091.02     4384.33    141.09 o 
  -6   6  19       19.14       17.82     39.26 o 
  -4   6  19       15.13      -12.47     40.19 o 
  -2   6  19     1055.79      973.05     75.59 o 
   0   6  19       44.03       39.47     44.24 o 
   2   6  19      235.23      285.82     54.24 o 
   4   6  19      842.01      668.23     85.82 o 
 -17   7  19     1109.56     1138.06     86.49 o 
 -15   7  19      957.58      837.59     77.83 o 
 -13   7  19      723.57      690.23     73.82 o 
 -11   7  19       73.59       80.16     45.98 o 
  -9   7  19      599.00      590.12     68.34 o 
  -7   7  19     2630.07     2783.08    112.42 o 
  -5   7  19      841.35      822.85     75.35 o 
  -3   7  19       73.31       36.10     46.97 o 
  -1   7  19      322.17      410.30     61.83 o 
   1   7  19      281.57      223.30     55.90 o 
 -10   8  19      872.11      817.58     83.16 o 
  -8   8  19      358.77      524.92     69.65 o 
  -6   8  19       23.10      -10.07     46.05 o 
 -24   0  20      341.23      377.30    108.57 o 
 -22   0  20        3.83      -47.95     74.19 o 
 -20   0  20     1211.76     1104.75    143.86 o 
 -18   0  20      102.22       61.53     80.53 o 
 -16   0  20      259.06      287.02     69.09 o 
 -14   0  20     3563.37     3782.74    207.20 o 
 -12   0  20     4405.40     4177.54    162.14 o 
 -10   0  20     5859.40     6113.28    193.19 o 
  -8   0  20     1993.04     1837.86    114.20 o 
  -6   0  20     1074.49     1117.45    113.10 o 
  -4   0  20      935.02      926.51     89.87 o 
  -2   0  20      109.09       82.10     54.29 o 
   0   0  20      222.92      268.17     67.31 o 
   2   0  20     3874.34     4168.50    165.78 o 
   4   0  20      199.12      300.79     75.62 o 
   6   0  20     1159.35     1016.08    156.53 o 
   8   0  20     1466.43     1631.34    190.01 o 
 -25   1  20      238.81        6.33    101.34 o 
 -23   1  20      646.22      516.42     68.88 o 
 -21   1  20      532.85      464.22     65.02 o 
 -19   1  20       95.08      164.30     52.81 o 
 -17   1  20     2455.65     2614.41    192.47 o 
 -15   1  20     4624.94     5096.67    150.81 o 
 -13   1  20      994.93      996.40     78.88 o 
 -11   1  20     5393.89     5633.23    156.15 o 
  -9   1  20     1150.78     1221.31     81.50 o 
  -7   1  20      889.45      822.58     95.73 o 
  -5   1  20     1189.96      975.61    114.79 o 
  -3   1  20       10.86      112.47     46.12 o 
  -1   1  20      790.83      838.59     88.75 o 
   1   1  20      160.50      219.34     61.30 o 
   3   1  20      511.84      505.62     65.91 o 
   5   1  20        2.84      -94.10     70.57 o 
   7   1  20      292.26      313.06    124.86 o 
   9   1  20     1602.43     1406.95    182.77 o 
 -24   2  20       73.94       94.73     52.93 o 
 -22   2  20      220.59      154.35     56.08 o 
 -20   2  20      347.26      260.16     59.78 o 
 -18   2  20      844.64      933.87     81.07 o 
 -16   2  20     2020.45     2028.55    105.45 o 
 -14   2  20     2045.54     2101.09    104.24 o 
 -12   2  20      774.70      854.84     75.77 o 
 -10   2  20     2483.38     2557.55    122.05 o 
  -8   2  20     1878.89     2015.05    100.97 o 
  -6   2  20      491.55      579.26     68.01 o 
  -4   2  20      160.83      129.41     49.09 o 
  -2   2  20     1679.47     1752.76     96.12 o 
   0   2  20       23.82       85.30     46.31 o 
   2   2  20        4.93      -12.43     43.11 o 
   4   2  20       25.14      -14.96     58.82 o 
   6   2  20      472.91      479.54    133.91 o 
   8   2  20      457.47      415.30    140.24 o 
 -25   3  20       13.74      -15.69     75.55 o 
 -23   3  20      517.56      521.40     94.84 o 
 -21   3  20      260.16      300.08     61.15 o 
 -19   3  20     1363.04     1367.82     81.92 o 
 -17   3  20     2429.64     2347.06     98.64 o 
 -15   3  20     1106.82     1200.63     75.05 o 
 -13   3  20     3488.52     3334.76    109.36 o 
 -11   3  20     1400.69     1521.50     95.86 o 
  -9   3  20      359.56      315.00     49.87 o 
  -7   3  20     1681.34     1882.75     86.55 o 
  -5   3  20      315.55      276.61     47.97 o 
  -3   3  20     1736.23     1958.60     88.38 o 
  -1   3  20      568.16      545.08     57.62 o 
   1   3  20      121.15       91.50     43.15 o 
   3   3  20       99.79      121.84     43.82 o 
   5   3  20      939.84     1001.56    115.47 o 
   7   3  20        3.59      -40.29    108.12 o 
 -22   4  20      175.58      114.84     46.88 o 
 -20   4  20     1736.65     1693.50     91.37 o 
 -18   4  20     1292.04     1324.25     90.92 o 
 -16   4  20       35.12       39.85     41.01 o 
 -14   4  20      703.79      842.58     69.25 o 
 -12   4  20     2474.11     2300.54     97.35 o 
 -10   4  20       88.38       96.33     43.15 o 
  -8   4  20       52.40       28.00     43.87 o 
  -6   4  20     1565.07     1356.42     77.90 o 
  -4   4  20      138.93      214.45     46.50 o 
  -2   4  20       92.34       69.51     40.41 o 
   0   4  20     1866.26     2171.32     95.24 o 
   2   4  20      364.95      307.39     51.48 o 
   4   4  20        0.90      -15.06     49.02 o 
   6   4  20      517.08      429.25     96.30 o 
 -21   5  20        7.52       43.22     47.11 o 
 -19   5  20      155.32      205.39    121.71 o 
 -17   5  20      920.03      899.01    152.27 o 
 -15   5  20       56.40       28.93     44.32 o 
 -13   5  20      259.46      215.18     51.61 o 
 -11   5  20       58.53       28.33     39.24 o 
  -9   5  20      395.29      232.50     49.53 o 
  -7   5  20      639.80      537.86     62.41 o 
  -5   5  20      246.26      186.62     48.06 o 
  -3   5  20        6.21      -10.07     41.29 o 
  -1   5  20      401.50      403.19     58.96 o 
   1   5  20     1803.68     1606.56     88.59 o 
   3   5  20       73.43       35.31     44.65 o 
 -18   6  20       31.89      -12.59     47.04 o 
 -16   6  20       22.85       -3.41     42.64 o 
 -14   6  20        7.83        4.58     42.24 o 
 -12   6  20        7.30       -6.07     40.48 o 
 -10   6  20      326.41      198.95     51.26 o 
  -8   6  20     1527.68     1429.51     87.07 o 
  -6   6  20      220.98      202.09     57.33 o 
  -4   6  20       18.84       -3.54     43.04 o 
  -2   6  20       27.22       35.05     63.47 o 
   0   6  20      417.67      328.47     58.31 o 
   2   6  20        1.57      -14.87     42.84 o 
 -15   7  20       56.76      -14.80     48.06 o 
 -13   7  20       58.98       60.00     46.79 o 
 -11   7  20       96.79       73.80     49.20 o 
  -9   7  20        0.33       33.83     45.47 o 
  -7   7  20       74.98       48.41     47.67 o 
  -5   7  20      450.44      349.25     61.41 o 
  -3   7  20      191.96      145.70     53.63 o 
 -25   1  21       65.43       85.35     54.37 o 
 -23   1  21     2187.33     1907.97    109.75 o 
 -21   1  21     2999.71     2471.65    118.69 o 
 -19   1  21       18.37      -11.52     45.24 o 
 -17   1  21      799.65      663.59    114.40 o 
 -15   1  21       18.92      -30.17     39.10 o 
 -13   1  21      370.56      299.58     57.35 o 
 -11   1  21      920.51     1064.70    133.66 o 
  -9   1  21      849.62      961.03     80.05 o 
  -7   1  21      294.41      249.59     73.33 o 
  -5   1  21     1354.57     1329.50     85.92 o 
  -3   1  21       11.05        1.23     45.76 o 
  -1   1  21        5.37      -19.86     50.77 o 
   1   1  21      106.02       24.19     45.47 o 
   3   1  21      665.33      737.34     75.21 o 
   5   1  21       55.43       19.91     89.57 o 
   7   1  21      361.29      361.01    132.10 o 
 -24   2  21        3.92       40.21     54.60 o 
 -22   2  21      176.76      204.17     92.42 o 
 -20   2  21      260.28      180.08     64.63 o 
 -18   2  21      249.16      192.92     97.41 o 
 -16   2  21       51.86       68.62     55.69 o 
 -14   2  21       55.27       85.58     49.84 o 
 -12   2  21      282.84      314.44     61.00 o 
 -10   2  21     2827.83     2967.01    150.18 o 
  -8   2  21     3914.15     3990.41    140.08 o 
  -6   2  21     1369.57     1392.94     92.00 o 
  -4   2  21      505.57      588.23     70.08 o 
  -2   2  21      170.10      171.59     54.76 o 
   0   2  21      966.59      921.45     83.01 o 
   2   2  21        2.26       48.33     60.68 o 
   4   2  21       42.98      -72.38     81.43 o 
   6   2  21      193.31      154.72    119.43 o 
 -23   3  21      128.46      143.46     56.91 o 
 -21   3  21       14.53       -0.42     50.30 o 
 -19   3  21       97.70      124.83     54.97 o 
 -17   3  21       55.62      106.61     52.96 o 
 -15   3  21      228.62      209.13     57.06 o 
 -13   3  21      101.89       96.70    121.32 o 
 -11   3  21     2071.94     1971.58    105.44 o 
  -9   3  21     2917.88     3147.99    124.95 o 
  -7   3  21       49.40       72.17     58.60 o 
  -5   3  21     1596.38     1637.43     99.71 o 
  -3   3  21       91.26      112.06     46.24 o 
  -1   3  21      621.64      520.04     60.74 o 
   1   3  21       74.70       24.16     39.84 o 
   3   3  21        8.22        7.72     54.15 o 
   5   3  21       14.31        8.10     67.74 o 
 -22   4  21       61.76       32.39     46.61 o 
 -20   4  21      103.09      147.30     50.70 o 
 -18   4  21      109.74      156.93     49.96 o 
 -16   4  21      845.43      915.38     74.97 o 
 -14   4  21      370.16      347.00     56.08 o 
 -12   4  21      948.83      983.00     73.55 o 
 -10   4  21      355.33      366.77     54.59 o 
  -8   4  21     1155.16     1235.60     88.90 o 
  -6   4  21     1611.62     1668.99     87.76 o 
  -4   4  21      334.99      352.03     57.07 o 
  -2   4  21      361.22      344.22     56.12 o 
   0   4  21      859.59      926.10    138.95 o 
   2   4  21      329.27      360.56     65.95 o 
   4   4  21       89.48      118.98     79.70 o 
 -19   5  21      417.74      354.80     72.61 o 
 -17   5  21     1190.53     1115.66     83.17 o 
 -15   5  21     1409.51     1433.12     99.01 o 
 -13   5  21     1403.21     1451.30    156.19 o 
 -11   5  21     1099.41      966.38     76.36 o 
  -9   5  21      344.75      379.02     60.26 o 
  -7   5  21     1370.20     1269.87     82.15 o 
  -5   5  21      647.44      781.92     71.25 o 
  -3   5  21      999.11     1012.91     97.69 o 
  -1   5  21     2719.80     2560.66    108.87 o 
   1   5  21      421.48      270.63     78.72 o 
 -16   6  21      649.11      581.58     78.23 o 
 -14   6  21      493.16      463.46     65.56 o 
 -12   6  21      618.70      586.83     70.24 o 
 -10   6  21      318.83      219.49     55.47 o 
  -8   6  21     2333.22     2322.91    106.94 o 
  -6   6  21      839.48      888.17     94.55 o 
  -4   6  21     1147.59     1397.89     92.86 o 
  -2   6  21     1733.73     1679.42     97.24 o 
 -20   0  22     3441.57     2776.81    215.34 o 
 -18   0  22        0.88       47.05     75.10 o 
 -16   0  22        2.44       -0.90     67.86 o 
 -14   0  22     1929.67     2117.21    190.91 o 
 -12   0  22     1269.02     1024.22    148.39 o 
 -10   0  22     6553.35     6679.17    307.63 o 
  -8   0  22     6358.43     6676.46    306.72 o 
  -6   0  22     2691.59     2465.56    197.24 o 
  -4   0  22     2609.56     2821.14    202.67 o 
  -2   0  22      195.04      212.63     91.38 o 
   0   0  22       76.29       76.00     86.86 o 
   2   0  22        7.58       27.14     86.86 o 
 -23   1  22      189.42      166.78    104.96 o 
 -21   1  22      356.65      259.97     80.07 o 
 -19   1  22       69.76       -3.50     49.09 o 
 -17   1  22        5.54       27.88     47.17 o 
 -15   1  22      311.75      272.22     60.17 o 
 -13   1  22     1064.55     1015.83     85.26 o 
 -11   1  22     1777.00     1871.18    108.75 o 
  -9   1  22     4235.97     4380.04    146.44 o 
  -7   1  22     1337.65     1438.88    118.63 o 
  -5   1  22     1924.28     2295.01    168.58 o 
  -3   1  22     1625.98     1484.32    131.26 o 
  -1   1  22      146.61      162.81     72.92 o 
   1   1  22     1989.56     2001.97    109.41 o 
   3   1  22       18.29       25.33    105.86 o 
 -22   2  22        1.71        0.17     52.22 o 
 -20   2  22       94.29       70.54     58.87 o 
 -18   2  22      206.68      243.85     61.36 o 
 -16   2  22      183.65      143.13     54.51 o 
 -14   2  22      615.48      604.85     74.77 o 
 -12   2  22      185.92       78.04     48.91 o 
 -10   2  22      707.03      739.58     94.56 o 
  -8   2  22     1560.38     1673.44    101.76 o 
  -6   2  22     1493.97     1725.56    202.36 o 
  -4   2  22     3438.72     3352.82    132.15 o 
  -2   2  22     3084.61     3049.52    205.88 o 
   0   2  22     2030.48     2121.02    113.96 o 
   2   2  22      270.69      194.18     70.03 o 
   4   2  22      355.13       88.67    123.05 o 
 -21   3  22        1.94      -49.39     48.60 o 
 -19   3  22       31.78       -5.45     51.41 o 
 -17   3  22     1606.29     1548.73    104.76 o 
 -15   3  22      531.79      571.55     74.07 o 
 -13   3  22      721.59      755.55    122.61 o 
 -11   3  22       22.33       53.78     48.59 o 
  -9   3  22       53.66        0.82     44.87 o 
  -7   3  22      791.21      827.87     81.65 o 
  -5   3  22     1179.93     1298.85    111.86 o 
  -3   3  22      149.55       47.14     50.16 o 
  -1   3  22      306.33      310.01     78.98 o 
   1   3  22      357.53      285.65     62.40 o 
   3   3  22       60.81     -101.34     94.10 o 
 -20   4  22       77.86       74.09     57.26 o 
 -18   4  22       49.41       97.57     54.84 o 
 -16   4  22       60.84       85.23     54.64 o 
 -14   4  22        3.71       34.86     49.64 o 
 -12   4  22      840.58      787.33     71.53 o 
 -10   4  22        6.74       18.24     41.01 o 
  -8   4  22      200.22      187.68     49.71 o 
  -6   4  22      888.42      701.98     67.34 o 
  -4   4  22      700.45      718.65     70.39 o 
  -2   4  22     1030.30     1012.85    100.82 o 
   0   4  22       28.80       50.76     47.92 o 
 -17   5  22       66.16       52.52     49.00 o 
 -15   5  22       12.88      -49.80     44.33 o 
 -13   5  22      338.40      330.09     69.08 o 
 -11   5  22      687.60      606.57     87.63 o 
  -9   5  22      246.04      157.91     52.63 o 
  -7   5  22       16.94      -11.72     43.68 o 
  -5   5  22        5.29      -22.18     49.50 o 
  -3   5  22        1.19       30.11     46.08 o 
 -10   6  22       37.75       10.89     43.47 o 
  -8   6  22      309.55      283.88     59.34 o 
 -21   1  23      230.70       74.24     72.26 o 
 -19   1  23      167.16      149.81     64.75 o 
 -17   1  23       74.20       24.76     61.07 o 
 -15   1  23        2.21       49.26     51.50 o 
 -13   1  23        3.31      -47.37     38.59 o 
 -11   1  23      533.34      393.13     66.07 o 
  -9   1  23       27.56      -25.82     43.31 o 
  -7   1  23        0.73       21.99     48.35 o 
  -5   1  23        0.63      -41.92     46.83 o 
  -3   1  23      288.13      377.55     66.29 o 
  -1   1  23       36.47       76.77     54.25 o 
   1   1  23      195.30      206.97     60.66 o 
 -20   2  23       20.33       15.18     51.79 o 
 -18   2  23       74.66      139.72     57.82 o 
 -16   2  23        4.02      -39.40     48.68 o 
 -14   2  23      617.34      442.26     71.24 o 
 -12   2  23       36.24      -30.05     46.56 o 
 -10   2  23       55.56       99.96     53.62 o 
  -8   2  23      225.36      299.53     64.65 o 
  -6   2  23       67.18       21.60     50.40 o 
  -4   2  23      256.97      231.74     63.36 o 
  -2   2  23       71.44      153.86     83.82 o 
   0   2  23        6.63      136.19     74.04 o 
 -19   3  23        2.28      -63.86     47.15 o 
 -17   3  23      442.93      436.17     72.78 o 
 -15   3  23      196.10      145.99     59.93 o 
 -13   3  23      298.45      195.50     62.37 o 
 -11   3  23      137.25      121.80     53.29 o 
  -9   3  23     1092.96     1001.19     92.37 o 
  -7   3  23      106.16      104.95     71.44 o 
  -5   3  23     1429.51     1452.46    102.46 o 
  -3   3  23     2013.90     2084.56    192.77 o 
  -1   3  23      422.45      361.33     66.45 o 
 -16   4  23      602.45      481.58    144.11 o 
 -14   4  23       85.10       83.78     56.62 o 
 -12   4  23       17.21       14.92     51.31 o 
 -10   4  23       39.92       75.69     52.37 o 
  -8   4  23      478.98      390.78    104.90 o 
  -6   4  23     1304.66     1353.99    107.17 o 
  -4   4  23     2226.24     2265.50    130.28 o 
 -11   5  23       80.36      118.53     49.54 o 
  -9   5  23      161.67      131.76     67.26 o 
 -18   0  24       35.32       -1.81     77.81 o 
 -16   0  24      466.56      567.30    136.62 o 
 -14   0  24      156.41       47.95     83.24 o 
 -12   0  24      469.54      448.78    123.05 o 
 -10   0  24      157.06       88.67     89.57 o 
  -8   0  24      951.18      870.41    149.29 o 
  -6   0  24       69.51      -54.29     80.53 o 
  -4   0  24      195.52      313.06    114.91 o 
  -2   0  24     3363.44     2983.10    230.72 o 
 -19   1  24       18.07      113.07     66.95 o 
 -17   1  24      257.25      203.59     67.49 o 
 -15   1  24       16.29      -40.46     56.09 o 
 -13   1  24      259.25      190.29     81.43 o 
 -11   1  24       15.58       67.01     61.08 o 
  -9   1  24      276.31      193.96     72.01 o 
  -7   1  24      198.75      180.87    113.10 o 
  -5   1  24      878.64      904.08    180.05 o 
  -3   1  24     1357.24     1528.30    154.27 o 
 -18   2  24      345.48      347.53     71.35 o 
 -16   2  24       44.01       57.91     53.91 o 
 -14   2  24      119.47      140.12     60.56 o 
 -12   2  24       19.69       90.88     54.31 o 
 -10   2  24      142.56      199.90     61.61 o 
  -8   2  24      227.71      203.07     62.93 o 
  -6   2  24      697.13      721.68     83.59 o 
  -4   2  24      202.82      275.57     65.68 o 
 -15   3  24       67.67      103.77     58.75 o 
 -13   3  24       17.05        6.19     53.74 o 
 -11   3  24      207.39      125.00     54.66 o 
  -9   3  24       36.83       45.38     53.09 o 
  -7   3  24       95.27      168.42     60.83 o 
  -5   3  24       85.47       37.01     54.21 o 
 -13   1  25        6.79       13.96     64.94 o 
 -11   1  25      885.32      720.36    101.06 o 
  -9   1  25       15.79       30.68     65.81 o 
  -7   1  25       37.57       65.38     68.72 o 
                                                 
